# Supplementary material for: (E)-4-Chloro-N-[4-(methyl­sulfon­yl)benzyl­idene]aniline
Source: Acta Crystallogr Sect E Struct Rep Online. 2011 Dec 17;68(Pt 1):o166. doi: 10.1107/S160053681105361X (PMC3254507; doi:10.1107/S160053681105361X)
Supplement: Supplementary file 2 [file e-68-0o166-Isup2.hkl]

# 
# h,k,l, Fc-squared, Fo-squared, sigma(Fo-squared) and status flag 
# 
data_I
_shelx_title ' test_0m in P2(1)/n' 
_shelx_refln_list_code          4 
_shelx_F_calc_maximum      204.47 
_exptl_crystal_F_000       608.00 
_reflns_d_resolution_high  0.7490 
 
loop_ 
 _symmetry_equiv_pos_as_xyz 
 'x, y, z' 
 '-x+1/2, y+1/2, -z+1/2' 
 '-x, -y, -z' 
 'x-1/2, -y-1/2, z-1/2' 
 
_cell_length_a     8.6206 
_cell_length_b     8.8748 
_cell_length_c    17.7993 
_cell_angle_alpha  90.000 
_cell_angle_beta   94.972 
_cell_angle_gamma  90.000 
 
_shelx_F_squared_multiplier     1.000 
 
loop_ 
 _refln_index_h 
 _refln_index_k 
 _refln_index_l 
 _refln_F_squared_calc 
 _refln_F_squared_meas 
 _refln_F_squared_sigma 
 _refln_observed_status 
   2   0   0     2883.13     3050.48    105.81 o 
   4   0   0     2803.32     2884.88     67.23 o 
   6   0   0     2449.92     2398.38     56.65 o 
   8   0   0      141.93      143.93      6.89 o 
   1   1   0      120.92      138.50      4.00 o 
   2   1   0      218.38      216.72      5.56 o 
   3   1   0      618.80      665.74     11.34 o 
   4   1   0      249.87      254.14      4.82 o 
   5   1   0      617.97      684.07     12.03 o 
   6   1   0       31.22       34.59      1.85 o 
   7   1   0        0.36       -0.53      2.41 o 
   8   1   0       57.25       57.95      3.13 o 
   9   1   0       59.65       60.67      3.79 o 
  10   1   0        0.02       -2.27      3.62 o 
   0   2   0    10701.04     8880.55    259.93 o 
   1   2   0       45.44       48.60      1.20 o 
   2   2   0        3.57        1.80      0.49 o 
   3   2   0      915.07      901.84     22.45 o 
   4   2   0      124.24      128.41      2.79 o 
   5   2   0      184.20      196.64      4.65 o 
   6   2   0        0.60       -0.77      0.89 o 
   7   2   0      810.28      805.30     16.05 o 
   8   2   0        1.24       -1.22      1.71 o 
   9   2   0      316.27      330.28     12.92 o 
  10   2   0       28.85       25.02      4.17 o 
  11   2   0        0.83       -0.60      4.63 o 
   1   3   0     2701.22     2496.60     44.39 o 
   2   3   0      285.47      283.62      5.26 o 
   3   3   0        0.06        0.76      0.51 o 
   4   3   0       71.77       62.12      1.90 o 
   5   3   0      174.62      191.55      4.66 o 
   6   3   0      327.22      306.26      7.02 o 
   7   3   0      529.41      525.46     12.82 o 
   8   3   0        2.36       -1.81      1.81 o 
   9   3   0       23.64       22.69      3.67 o 
  10   3   0       18.75       14.21      3.67 o 
  11   3   0       30.39       33.09      7.29 o 
   0   4   0     1663.53     1439.95     34.26 o 
   1   4   0      971.19      926.76     17.14 o 
   2   4   0      187.73      182.89      3.80 o 
   3   4   0      623.68      711.85     12.45 o 
   4   4   0      266.94      257.79      6.58 o 
   5   4   0      428.96      443.36      9.36 o 
   6   4   0      193.54      175.47      5.61 o 
   7   4   0       71.47       71.53      3.68 o 
   8   4   0      163.48      150.19      6.38 o 
   9   4   0       96.50       90.94      6.65 o 
  10   4   0      118.60      119.84      7.31 o 
   1   5   0        2.95        2.69      2.19 o 
   2   5   0      497.50      528.57      9.65 o 
   3   5   0        4.37        0.84      0.65 o 
   4   5   0      109.57      112.79      4.03 o 
   5   5   0        2.96        3.38      2.74 o 
   6   5   0      318.17      305.05      8.55 o 
   7   5   0       80.28       86.06      4.12 o 
   8   5   0        5.73        3.85      2.45 o 
   9   5   0        9.96        4.45      3.11 o 
  10   5   0        4.95       10.48      3.75 o 
   0   6   0     2072.45     1904.09     45.62 o 
   1   6   0       83.93       78.80      3.09 o 
   2   6   0      691.19      628.82     11.49 o 
   3   6   0      244.96      265.53      7.36 o 
   4   6   0      353.69      339.29      9.11 o 
   5   6   0      433.82      413.51     10.82 o 
   6   6   0      447.48      458.30     12.01 o 
   7   6   0       31.45       33.04      3.54 o 
   8   6   0      429.24      454.94     14.26 o 
   9   6   0        0.81       -0.65      2.99 o 
   1   7   0      156.09      155.97      4.29 o 
   2   7   0        3.27        2.72      1.39 o 
   3   7   0       31.59       36.47      3.34 o 
   4   7   0      176.39      161.39      5.63 o 
   5   7   0       39.25       39.21      3.12 o 
   6   7   0       10.88        6.25      2.12 o 
   7   7   0       12.29       14.16      3.01 o 
   8   7   0        1.45        3.24      2.77 o 
   9   7   0        8.83        3.02      3.89 o 
   0   8   0      122.08      123.71      5.29 o 
   1   8   0      696.71      714.86     14.98 o 
   2   8   0        2.75        3.40      2.08 o 
   3   8   0      100.32       96.03      5.89 o 
   4   8   0        1.46       -1.13      1.63 o 
   5   8   0       15.49       25.31      2.87 o 
   6   8   0       16.22       22.12      4.66 o 
   7   8   0       17.18       16.19      3.25 o 
   8   8   0       47.04       54.85      5.15 o 
   1   9   0      164.61      163.68      5.13 o 
   2   9   0       42.46       40.80      4.40 o 
   3   9   0       34.70       29.04      2.90 o 
   4   9   0        5.11        5.28      2.09 o 
   5   9   0        3.40        3.05      2.56 o 
   6   9   0       21.26       31.67      4.06 o 
   7   9   0        5.53        1.23      2.75 o 
   0  10   0        1.20       -1.19      3.45 o 
   1  10   0      175.93      172.50      7.66 o 
   2  10   0       83.10       87.63      5.48 o 
   3  10   0        4.71        3.46      2.05 o 
   4  10   0       37.83       38.79      4.40 o 
   5  10   0       36.73       44.50      5.80 o 
   1  11   0       52.11       56.30      6.05 o 
   2  11   0       15.82        6.31      3.03 o 
   3  11   0        0.12        2.70      2.84 o 
   4  11   0        9.55       15.04      5.40 o 
  -9   0   1      595.30      619.04     20.91 o 
  -7   0   1        0.66       -1.92      1.92 o 
  -5   0   1      805.53      845.95     20.65 o 
  -3   0   1     8542.82     8272.18    271.45 o 
  -1   0   1       73.08       94.91      4.54 o 
   1   0   1      830.95      915.66     34.84 o 
   3   0   1     3235.60     3274.04     76.62 o 
   5   0   1      150.91      165.54      6.03 o 
   7   0   1     4448.20     4564.56    131.67 o 
   9   0   1      129.58      113.60      9.45 o 
 -10   1   1       10.40        9.55      3.18 o 
  -9   1   1       95.63      100.60      4.91 o 
  -8   1   1       15.52       12.59      1.96 o 
  -7   1   1      952.47      945.49     20.68 o 
  -6   1   1      412.77      395.88      8.35 o 
  -5   1   1     3679.43     3876.97     63.71 o 
  -4   1   1        9.83        9.62      0.71 o 
  -3   1   1      613.98      600.83     11.35 o 
  -2   1   1     2275.24     2257.53     40.65 o 
  -1   1   1     1796.86     1713.51     54.02 o 
   0   1   1      226.20      250.46      5.28 o 
   1   1   1       92.63       84.57      2.15 o 
   2   1   1      312.22      303.59      7.36 o 
   3   1   1      196.38      257.27      5.26 o 
   4   1   1      192.68      160.54      3.32 o 
   5   1   1      216.70      219.46      4.50 o 
   6   1   1       86.95       90.04      2.87 o 
   7   1   1     1122.32     1108.16     23.98 o 
   8   1   1        1.37       -1.49      1.49 o 
   9   1   1        2.16        0.82      2.04 o 
  10   1   1        1.52        1.94      3.78 o 
 -11   2   1       27.45       41.34      7.52 o 
 -10   2   1      126.97      122.74      7.16 o 
  -9   2   1       13.84       11.87      2.53 o 
  -8   2   1       59.45       54.75      3.62 o 
  -7   2   1       68.72       80.07      3.79 o 
  -6   2   1      541.18      524.59     10.74 o 
  -5   2   1      258.39      265.22      5.87 o 
  -4   2   1     1032.28     1122.21     20.98 o 
  -3   2   1       24.01       23.80      1.04 o 
  -2   2   1     1063.60     1157.64     25.12 o 
  -1   2   1      276.08      229.26      4.37 o 
   0   2   1    18585.44    14814.81    373.30 o 
   1   2   1     1287.52     1262.81     20.97 o 
   2   2   1     3107.04     3129.85     55.78 o 
   3   2   1      493.20      539.94     10.84 o 
   4   2   1      115.11       86.76      2.22 o 
   5   2   1        2.90        3.34      0.86 o 
   6   2   1      892.44      908.19     17.68 o 
   7   2   1      817.37      845.25     16.81 o 
   8   2   1       75.09       71.50      4.03 o 
   9   2   1       14.29       19.10      3.40 o 
  10   2   1      109.10      108.31      9.92 o 
  11   2   1        5.27        9.19      5.54 o 
 -11   3   1        1.10        5.85      4.95 o 
 -10   3   1        1.54        0.16      2.89 o 
  -9   3   1      112.63      120.24     10.04 o 
  -8   3   1       21.60       21.01      3.18 o 
  -7   3   1      145.28      157.01      5.24 o 
  -6   3   1     1250.58     1223.80     26.74 o 
  -5   3   1        0.17        0.37      0.74 o 
  -4   3   1      410.30      463.90      9.33 o 
  -3   3   1      766.30      822.61     15.51 o 
  -2   3   1     4074.59     3910.71     71.03 o 
  -1   3   1      713.66      655.53     11.24 o 
   0   3   1     1318.96     1279.63     21.31 o 
   1   3   1     1064.32      980.64     16.59 o 
   2   3   1        9.92        9.24      0.65 o 
   3   3   1      249.83      333.11      6.17 o 
   4   3   1      376.66      330.47      7.14 o 
   5   3   1       68.40       78.80      2.61 o 
   6   3   1        1.91        2.66      1.15 o 
   7   3   1       98.80      112.59      4.77 o 
   8   3   1        1.02       -1.18      2.18 o 
   9   3   1       30.36       28.71      3.95 o 
  10   3   1        2.42       -1.46      3.94 o 
  11   3   1        1.84        0.66      5.03 o 
 -10   4   1       21.54       16.10      4.74 o 
  -9   4   1       54.62       58.51      6.52 o 
  -8   4   1      224.47      230.05      7.17 o 
  -7   4   1       35.45       39.58      2.93 o 
  -6   4   1       24.95       25.79      2.95 o 
  -5   4   1      421.85      438.55     10.78 o 
  -4   4   1      205.81      229.90      5.27 o 
  -3   4   1      178.60      124.40      4.08 o 
  -2   4   1      300.19      263.32      5.08 o 
  -1   4   1        0.97        0.92      0.55 o 
   0   4   1       10.34       10.77      1.37 o 
   1   4   1      156.23      137.27      3.04 o 
   2   4   1      101.50      131.88      2.98 o 
   3   4   1      767.36      750.57     14.45 o 
   4   4   1      120.29      130.15      3.06 o 
   5   4   1       12.37       10.69      2.01 o 
   6   4   1      167.55      160.70      5.31 o 
   7   4   1      542.48      501.96     14.42 o 
   8   4   1      122.40      126.30      6.75 o 
   9   4   1        0.28       -0.71      2.55 o 
  10   4   1        0.28       -4.20      7.05 o 
 -10   5   1        1.23       -4.35      4.37 o 
  -9   5   1      153.12      146.71      8.02 o 
  -8   5   1        3.92       -0.33      2.16 o 
  -7   5   1        8.61        7.76      2.03 o 
  -6   5   1       31.40       29.26      2.61 o 
  -5   5   1      186.78      178.68      7.82 o 
  -4   5   1      169.41      156.33      4.95 o 
  -3   5   1      239.99      227.96      4.72 o 
  -2   5   1       35.50       55.48      1.84 o 
  -1   5   1        7.91        5.17      0.83 o 
   0   5   1       30.79       23.31      1.22 o 
   1   5   1     1334.73     1280.27     21.87 o 
   2   5   1      752.19      772.23     13.64 o 
   3   5   1      373.24      421.24      7.97 o 
   4   5   1       79.16       72.34      2.56 o 
   5   5   1       54.34       50.10      2.92 o 
   6   5   1       19.37       24.56      2.50 o 
   7   5   1      334.16      331.43     10.74 o 
   8   5   1       95.02       84.07      4.94 o 
   9   5   1        0.04       -2.91      4.02 o 
  10   5   1        1.55       -4.46      7.27 o 
  -9   6   1       69.19       75.06      9.73 o 
  -8   6   1       98.69      120.88      8.34 o 
  -7   6   1        1.46       -1.68      1.68 o 
  -6   6   1       35.91       33.20      3.33 o 
  -5   6   1      128.08      126.19      4.79 o 
  -4   6   1       11.06        8.57      1.71 o 
  -3   6   1      108.38      102.65      3.88 o 
  -2   6   1       16.73       13.45      1.27 o 
  -1   6   1     1763.10     1637.82     27.86 o 
   0   6   1      964.46      897.88     15.88 o 
   1   6   1      329.51      305.40      6.95 o 
   2   6   1      242.74      243.17      5.21 o 
   3   6   1       42.93       35.00      1.71 o 
   4   6   1       46.00       36.81      2.61 o 
   5   6   1      305.98      347.38      9.48 o 
   6   6   1        3.10        5.16      2.41 o 
   7   6   1      169.16      169.59      8.79 o 
   8   6   1        9.76       14.88      4.43 o 
   9   6   1       34.48       26.26      3.76 o 
  -9   7   1        2.62       -0.64      3.48 o 
  -8   7   1       33.14       41.54      4.33 o 
  -7   7   1      207.63      215.98     10.68 o 
  -6   7   1      285.37      263.31      9.77 o 
  -5   7   1       37.85       37.19      3.06 o 
  -4   7   1       11.46       14.28      2.07 o 
  -3   7   1        7.79        6.72      3.86 o 
  -2   7   1       47.22       44.02      2.37 o 
  -1   7   1     1053.13     1013.76     17.99 o 
   0   7   1      123.16      117.37      3.35 o 
   1   7   1       89.21       96.62      3.23 o 
   2   7   1        0.28        0.14      1.12 o 
   3   7   1      134.96      143.32      5.11 o 
   4   7   1       59.09       64.73      3.54 o 
   5   7   1       74.39       74.18      3.90 o 
   6   7   1       96.89       94.93      5.27 o 
   7   7   1        2.23        1.60      2.45 o 
   8   7   1       19.48       25.14      3.64 o 
   9   7   1        0.13       -3.42      3.42 o 
  -8   8   1        0.28       -1.82      2.93 o 
  -7   8   1        2.70        1.63      3.27 o 
  -6   8   1       16.85       18.94      3.65 o 
  -5   8   1      209.67      213.96      7.26 o 
  -4   8   1      202.44      187.51      7.71 o 
  -3   8   1        1.20       -0.44      1.49 o 
  -2   8   1       57.24       53.54      3.32 o 
  -1   8   1      147.36      149.18      4.66 o 
   0   8   1      637.70      620.39     12.77 o 
   1   8   1      658.07      679.01     13.79 o 
   2   8   1      411.53      407.28      9.45 o 
   3   8   1       12.88       12.49      2.54 o 
   4   8   1       54.94       48.42      3.42 o 
   5   8   1      187.70      193.66      9.54 o 
   6   8   1      253.56      252.97      9.60 o 
   7   8   1       15.78       23.47      3.59 o 
   8   8   1      128.73      145.14      7.49 o 
  -7   9   1        3.85        4.16      3.04 o 
  -6   9   1      173.14      185.02     10.50 o 
  -5   9   1      116.93      112.77      6.57 o 
  -4   9   1      130.56      131.22      5.45 o 
  -3   9   1       48.81       42.98      3.25 o 
  -2   9   1        0.22       -1.56      1.56 o 
  -1   9   1       23.52       21.64      2.26 o 
   0   9   1       11.46        6.75      2.38 o 
   1   9   1       35.88       36.97      3.14 o 
   2   9   1       15.10       20.74      3.18 o 
   3   9   1        0.35       -1.50      1.50 o 
   4   9   1        0.05       -1.69      2.08 o 
   5   9   1        5.10        1.97      2.52 o 
   6   9   1      270.46      311.60     16.04 o 
   7   9   1        0.04       -0.68      2.69 o 
  -5  10   1       25.28       34.30      3.63 o 
  -4  10   1        2.93        2.91      2.18 o 
  -3  10   1        6.09        6.10      2.16 o 
  -2  10   1        0.12       -0.62      1.81 o 
  -1  10   1      247.66      271.44     10.17 o 
   0  10   1        0.28       -1.67      2.08 o 
   1  10   1        0.25       -0.70      2.41 o 
   2  10   1       12.09        9.34      3.00 o 
   3  10   1        3.06        2.65      2.05 o 
   4  10   1        5.91        3.46      2.50 o 
   5  10   1       11.59       20.51      4.67 o 
  -4  11   1        1.18       -2.37      2.80 o 
  -3  11   1       25.63       28.58      4.06 o 
  -2  11   1       65.56       67.00      5.54 o 
  -1  11   1       46.80       50.87      5.70 o 
   0  11   1        0.21       -2.02      2.02 o 
   1  11   1        3.34       -2.26      2.26 o 
   2  11   1        0.77        3.01      3.05 o 
   3  11   1       52.14       64.93      5.64 o 
 -10   0   2       41.60       42.62      6.60 o 
  -8   0   2      395.60      390.72     13.84 o 
  -6   0   2        0.07        0.19      1.44 o 
  -4   0   2     2822.78     3095.15     75.08 o 
  -2   0   2      882.49      992.43     24.40 o 
   0   0   2      477.46      583.60     23.53 o 
   2   0   2      233.80      274.18      6.82 o 
   4   0   2     2247.68     2366.26     55.47 o 
   6   0   2     2349.46     2518.48     59.62 o 
   8   0   2      494.15      513.84     17.64 o 
  10   0   2       19.08       28.84      6.09 o 
 -10   1   2       84.76       86.57      5.82 o 
  -9   1   2      144.41      156.16      6.27 o 
  -8   1   2      331.91      322.96      9.98 o 
  -7   1   2      120.15      124.16      4.24 o 
  -6   1   2     2859.91     2813.78     51.33 o 
  -5   1   2     1201.12     1229.76     22.95 o 
  -4   1   2       15.01       19.34      1.07 o 
  -3   1   2     1548.31     1542.16     28.10 o 
  -2   1   2     5426.03     5143.73    109.85 o 
  -1   1   2      513.86      583.75     23.05 o 
   0   1   2      428.16      456.03      9.88 o 
   1   1   2    12033.84    11120.83    276.27 o 
   2   1   2     1976.40     1876.98     48.54 o 
   3   1   2      348.78      389.37      7.50 o 
   4   1   2      874.24      763.19     13.19 o 
   5   1   2      831.43      859.81     14.95 o 
   6   1   2      330.79      350.78      7.60 o 
   7   1   2      755.60      799.43     17.85 o 
   8   1   2      197.12      208.64      7.21 o 
   9   1   2       28.73       23.24      3.66 o 
  10   1   2        1.30        7.08      4.97 o 
  11   1   2       12.56       17.25      6.29 o 
 -11   2   2       94.75      116.23     10.38 o 
 -10   2   2       11.94       10.45      3.35 o 
  -9   2   2        1.33       -1.96      1.96 o 
  -8   2   2      113.05      105.30      6.02 o 
  -7   2   2      979.73      976.28     31.67 o 
  -6   2   2      101.91      108.00      4.32 o 
  -5   2   2     1344.21     1377.30     25.67 o 
  -4   2   2      949.35     1078.62     20.13 o 
  -3   2   2     2826.65     2923.42     53.10 o 
  -2   2   2      145.28      151.61      3.84 o 
  -1   2   2     1831.51     1767.58     42.20 o 
   0   2   2     4328.73     4248.69     75.03 o 
   1   2   2        8.84       14.25      0.94 o 
   2   2   2       44.50       52.60      1.36 o 
   3   2   2     1215.67     1305.02     26.73 o 
   4   2   2       52.74       65.90      2.31 o 
   5   2   2      213.59      237.26      4.85 o 
   6   2   2       61.88       74.33      2.67 o 
   7   2   2      606.29      622.95     12.87 o 
   8   2   2       13.16       13.91      2.45 o 
   9   2   2      116.92      116.46      9.71 o 
  10   2   2        8.61        9.86      4.89 o 
  11   2   2        0.09       -4.74      4.74 o 
 -11   3   2       19.90       17.60      7.32 o 
 -10   3   2       23.47       21.78      4.06 o 
  -9   3   2      186.21      188.57      7.32 o 
  -8   3   2       42.69       49.21      3.65 o 
  -7   3   2      107.52      105.41      4.13 o 
  -6   3   2      124.60      118.43      4.17 o 
  -5   3   2        4.82        5.59      1.14 o 
  -4   3   2       75.59       82.95      2.41 o 
  -3   3   2       17.62       11.51      0.72 o 
  -2   3   2     3078.28     2901.86     52.19 o 
  -1   3   2      241.94      276.92      5.11 o 
   0   3   2      856.47      840.89     14.29 o 
   1   3   2      543.96      489.60      8.62 o 
   2   3   2      516.33      546.29     11.09 o 
   3   3   2      460.63      524.57      9.32 o 
   4   3   2      418.70      414.62      7.66 o 
   5   3   2      977.25     1006.17     21.91 o 
   6   3   2      397.39      438.85      9.43 o 
   7   3   2      981.16      976.36     25.75 o 
   8   3   2       58.27       53.70      5.29 o 
   9   3   2       90.36       98.82      6.21 o 
  10   3   2       62.19       50.17      7.78 o 
 -10   4   2       14.55       12.76      4.41 o 
  -9   4   2        9.38        8.54      3.26 o 
  -8   4   2      110.80      105.38      5.14 o 
  -7   4   2      363.91      359.85      9.67 o 
  -6   4   2      860.97      869.88     19.84 o 
  -5   4   2       17.75       24.00      2.24 o 
  -4   4   2        3.90        7.75      2.50 o 
  -3   4   2       54.25       57.60      1.99 o 
  -2   4   2      438.80      531.31      9.45 o 
  -1   4   2       10.81       16.24      1.14 o 
   0   4   2      806.62      727.23     12.66 o 
   1   4   2      468.39      467.49      8.46 o 
   2   4   2     3829.09     3815.95     62.89 o 
   3   4   2        0.07        3.15      0.73 o 
   4   4   2       75.65       90.42      2.43 o 
   5   4   2       33.36       25.01      1.69 o 
   6   4   2        0.07       -1.09      1.09 o 
   7   4   2       41.12       37.94      3.32 o 
   8   4   2       80.61       87.86      4.86 o 
   9   4   2       62.71       67.50      8.96 o 
  10   4   2       36.70       49.07      7.94 o 
 -10   5   2       13.48        5.60      3.53 o 
  -9   5   2       48.97       45.85     11.83 o 
  -8   5   2       19.93       17.97      2.56 o 
  -7   5   2      307.23      320.07      9.10 o 
  -6   5   2      799.80      795.42     18.61 o 
  -5   5   2        0.23       -0.67      1.25 o 
  -4   5   2        0.42       -0.19      1.06 o 
  -3   5   2        0.15        0.51      0.72 o 
  -2   5   2     1671.90     1584.86     30.16 o 
  -1   5   2     2962.72     2827.29     46.87 o 
   0   5   2      440.28      462.16      9.57 o 
   1   5   2       41.41       35.06      2.24 o 
   2   5   2      172.86      167.00      3.77 o 
   3   5   2      159.50      158.79      4.12 o 
   4   5   2      233.84      225.45      6.27 o 
   5   5   2       98.47       99.42      4.29 o 
   6   5   2      136.05      118.98      5.37 o 
   7   5   2        4.30        2.85      2.29 o 
   8   5   2        1.38        0.94      2.32 o 
   9   5   2       20.76       23.62      4.19 o 
  10   5   2       43.55       38.66      7.63 o 
  -9   6   2        0.05       -2.28      3.27 o 
  -8   6   2       62.86       58.52      4.65 o 
  -7   6   2        6.45        4.33      1.98 o 
  -6   6   2      211.21      198.39      6.58 o 
  -5   6   2       55.86       57.05      3.34 o 
  -4   6   2      104.10       93.20      3.82 o 
  -3   6   2       43.53       38.49      4.56 o 
  -2   6   2       90.12       86.90      2.96 o 
  -1   6   2      420.23      424.15      8.16 o 
   0   6   2        1.34        5.20      1.81 o 
   1   6   2      426.86      401.17      7.82 o 
   2   6   2      306.28      293.92      6.09 o 
   3   6   2       81.98       75.44      2.44 o 
   4   6   2       39.03       42.01      3.29 o 
   5   6   2       81.44       78.41      3.78 o 
   6   6   2      141.21      136.27      6.08 o 
   7   6   2      169.23      163.03      6.97 o 
   8   6   2       56.36       56.54      4.59 o 
   9   6   2       39.62       40.17      4.22 o 
  -9   7   2       19.31       12.56      4.30 o 
  -8   7   2       56.17       60.15      7.95 o 
  -7   7   2        4.40        8.55      2.36 o 
  -6   7   2      116.87      132.60      6.51 o 
  -5   7   2      828.22      809.74     19.27 o 
  -4   7   2      588.63      539.84     16.08 o 
  -3   7   2      225.09      202.72      6.33 o 
  -2   7   2      221.70      203.38      5.41 o 
  -1   7   2      161.85      145.61      4.35 o 
   0   7   2      626.48      592.62     12.01 o 
   1   7   2     1280.14     1255.46     24.46 o 
   2   7   2      524.22      538.09     10.33 o 
   3   7   2        4.49        4.79      2.38 o 
   4   7   2       13.62        9.79      1.96 o 
   5   7   2      215.90      205.07      7.83 o 
   6   7   2      301.05      345.27     11.52 o 
   7   7   2       54.09       54.85      6.85 o 
   8   7   2       28.23       33.88      4.12 o 
   9   7   2        0.90       -1.09      3.37 o 
  -8   8   2       46.65       56.93      5.09 o 
  -7   8   2        0.09        0.61      2.47 o 
  -6   8   2       53.63       58.98      4.08 o 
  -5   8   2       32.78       36.95      3.97 o 
  -4   8   2       10.49       13.22      2.76 o 
  -3   8   2        0.01       -0.99      1.50 o 
  -2   8   2       85.96       89.41      4.00 o 
  -1   8   2       26.01       25.70      2.12 o 
   0   8   2      256.37      267.00      7.54 o 
   1   8   2      674.77      705.05     14.29 o 
   2   8   2       96.72       97.02      4.21 o 
   3   8   2       11.90        7.97      1.97 o 
   4   8   2       21.38       17.71      2.43 o 
   5   8   2       38.04       44.29      4.07 o 
   6   8   2       32.54       40.77      4.11 o 
   7   8   2       71.99       61.50      5.04 o 
   8   8   2       12.25       17.38      6.15 o 
  -7   9   2       59.31       87.50      7.55 o 
  -6   9   2        1.95        3.01      2.87 o 
  -5   9   2      150.43      142.09      9.56 o 
  -4   9   2        7.59        6.04      2.17 o 
  -3   9   2       36.74       38.02      3.12 o 
  -2   9   2       31.42       31.13      2.84 o 
  -1   9   2      182.74      192.28      5.65 o 
   0   9   2      130.93      126.30      4.37 o 
   1   9   2       42.53       49.37      3.95 o 
   2   9   2       74.21       76.82      4.22 o 
   3   9   2       17.88       20.84      3.31 o 
   4   9   2       36.89       36.84      3.83 o 
   5   9   2       44.22       44.83      4.29 o 
   6   9   2        0.11        2.90      2.73 o 
   7   9   2        3.44        5.18      3.52 o 
  -5  10   2       73.77       83.28      8.04 o 
  -4  10   2        0.14       -0.50      2.09 o 
  -3  10   2        4.29       -1.73      1.91 o 
  -2  10   2        8.28        9.19      2.32 o 
  -1  10   2       19.33       20.16      2.66 o 
   0  10   2       17.13       19.97      2.82 o 
   1  10   2       67.54       67.78      4.87 o 
   2  10   2        1.79       -1.93      2.35 o 
   3  10   2       22.27       26.19      3.76 o 
   4  10   2        6.33        5.94      2.67 o 
   5  10   2        0.68       -0.79      3.35 o 
  -4  11   2       21.59       15.68      5.14 o 
  -3  11   2        3.41        1.49      2.24 o 
  -2  11   2        0.33        0.27      2.65 o 
  -1  11   2       10.60       20.81      3.60 o 
   0  11   2       36.52       46.94      4.38 o 
   1  11   2        5.61        0.75      2.65 o 
   2  11   2      101.83      110.84      7.91 o 
   3  11   2        3.77        5.27      3.89 o 
 -11   0   3      456.67      451.90     25.13 o 
  -9   0   3      357.90      343.25     18.97 o 
  -7   0   3      192.97      191.69      7.85 o 
  -5   0   3      296.77      269.55      9.26 o 
  -3   0   3      910.74     1011.79     23.95 o 
  -1   0   3      834.92      973.74     32.34 o 
   1   0   3    13284.92    12888.14    352.27 o 
   3   0   3     1832.48     2059.16     48.18 o 
   5   0   3      236.45      233.24      8.18 o 
   7   0   3      185.59      192.87     15.88 o 
   9   0   3        3.43        1.15      3.81 o 
 -11   1   3       48.15       51.44      7.50 o 
 -10   1   3        1.41        6.69      2.93 o 
  -9   1   3      344.60      360.65     14.18 o 
  -8   1   3       90.23       81.36      4.12 o 
  -7   1   3      357.10      352.18      8.80 o 
  -6   1   3      675.51      660.93     15.47 o 
  -5   1   3      820.44      818.94     15.61 o 
  -4   1   3      507.95      548.61     10.59 o 
  -3   1   3     2951.57     3024.28     54.43 o 
  -2   1   3     4029.69     4079.98     85.84 o 
  -1   1   3     2514.69     2560.17     46.51 o 
   0   1   3      339.48      336.51      5.77 o 
   1   1   3    41808.06    34105.58   1891.54 o 
   2   1   3     1611.26     1743.72     49.13 o 
   3   1   3     1020.86     1126.39     26.02 o 
   4   1   3     1258.36     1332.68     22.48 o 
   5   1   3     1456.50     1491.78     25.28 o 
   6   1   3       82.20       83.32      2.77 o 
   7   1   3       81.10       78.67      3.37 o 
   8   1   3       46.41       46.66      4.51 o 
   9   1   3       10.30        7.16      3.05 o 
  10   1   3       80.41       92.13      9.28 o 
  11   1   3       31.78       35.35      7.61 o 
 -11   2   3       33.83       51.30      7.39 o 
 -10   2   3        2.43        7.20      2.51 o 
  -9   2   3       38.45       40.03      3.65 o 
  -8   2   3      703.71      684.62     18.72 o 
  -7   2   3       26.64       23.45      2.56 o 
  -6   2   3      257.16      267.56      7.03 o 
  -5   2   3       10.23       12.33      1.10 o 
  -4   2   3      931.42     1025.82     19.15 o 
  -3   2   3       78.81      108.32      2.60 o 
  -2   2   3      837.36      829.75     16.69 o 
  -1   2   3      654.12      634.90     12.04 o 
   0   2   3     6246.67     6288.78    102.38 o 
   1   2   3    10120.26     9680.74    170.75 o 
   2   2   3     2281.91     2114.01     40.83 o 
   3   2   3      518.66      614.87     16.81 o 
   4   2   3      581.58      682.61     14.92 o 
   5   2   3      129.26      133.28      4.92 o 
   6   2   3       43.56       43.16      3.71 o 
   7   2   3      161.91      168.35      5.27 o 
   8   2   3      201.33      202.45      7.13 o 
   9   2   3       40.62       45.07      6.74 o 
  10   2   3        0.19        7.26      5.16 o 
  11   2   3        4.24        1.61      5.72 o 
 -11   3   3        2.19       -1.65      3.44 o 
 -10   3   3       20.84       20.00      3.26 o 
  -9   3   3       49.20       43.42      3.79 o 
  -8   3   3        0.45        0.27      2.04 o 
  -7   3   3        9.52        6.87      1.77 o 
  -6   3   3      332.05      320.95      8.38 o 
  -5   3   3      208.45      213.67      5.90 o 
  -4   3   3       52.13       59.05      1.92 o 
  -3   3   3       94.57       79.84      3.17 o 
  -2   3   3       16.83        5.73      0.86 o 
  -1   3   3     1592.12     1535.85     28.46 o 
   0   3   3       53.48       31.15      1.09 o 
   1   3   3     1419.23     1352.06     22.64 o 
   2   3   3       93.14      104.16      2.39 o 
   3   3   3       19.06       16.54      0.95 o 
   4   3   3      199.16      185.60      4.19 o 
   5   3   3      194.44      186.56      5.95 o 
   6   3   3      268.57      283.57      7.43 o 
   7   3   3      511.88      514.04     12.29 o 
   8   3   3       39.27       38.86      3.45 o 
   9   3   3        2.24        3.42      4.18 o 
  10   3   3       62.78       60.50      8.47 o 
 -10   4   3        7.83        1.70      3.32 o 
  -9   4   3       19.21       15.88      2.81 o 
  -8   4   3      226.33      213.25      7.85 o 
  -7   4   3      895.69      893.02     20.53 o 
  -6   4   3       10.16       13.62      1.99 o 
  -5   4   3      691.57      639.88     17.02 o 
  -4   4   3       33.60       39.37      2.16 o 
  -3   4   3      272.13      235.70      5.70 o 
  -2   4   3       88.08       75.86      2.40 o 
  -1   4   3     3736.22     3712.67     61.04 o 
   0   4   3     2230.69     2254.30     40.46 o 
   1   4   3        0.33        0.71      0.60 o 
   2   4   3      390.89      399.54      9.02 o 
   3   4   3      326.94      338.70      6.50 o 
   4   4   3       13.97       11.25      1.05 o 
   5   4   3      522.58      543.51     11.26 o 
   6   4   3      264.41      262.65      7.13 o 
   7   4   3      131.15      131.92      5.76 o 
   8   4   3      139.24      125.38      5.72 o 
   9   4   3       43.19       55.28      7.78 o 
  10   4   3       10.09        8.87      5.19 o 
 -10   5   3      113.97      119.99      7.83 o 
  -9   5   3       63.27       62.47      4.55 o 
  -8   5   3        1.31        2.17      1.96 o 
  -7   5   3      136.87      130.86      7.57 o 
  -6   5   3        0.64        2.23      1.68 o 
  -5   5   3      148.65      145.85      6.06 o 
  -4   5   3      623.52      582.73     13.79 o 
  -3   5   3      213.24      211.71      7.06 o 
  -2   5   3      351.84      375.92      7.12 o 
  -1   5   3       62.61       93.63      2.51 o 
   0   5   3      551.95      508.88     10.10 o 
   1   5   3      720.07      666.14     11.94 o 
   2   5   3        2.65        1.98      0.79 o 
   3   5   3       59.05       59.16      1.99 o 
   4   5   3       18.20       18.66      1.56 o 
   5   5   3      743.65      741.99     16.53 o 
   6   5   3      545.21      509.83     14.72 o 
   7   5   3      401.33      362.13     11.50 o 
   8   5   3       16.89       21.30      3.13 o 
   9   5   3       85.34       79.13      6.13 o 
  -9   6   3      132.13      137.64      8.08 o 
  -8   6   3        1.81        1.39      2.08 o 
  -7   6   3      121.22      108.66      4.81 o 
  -6   6   3      239.24      232.39      7.29 o 
  -5   6   3      110.40      105.99      4.40 o 
  -4   6   3       23.72       21.98      2.18 o 
  -3   6   3       77.79       61.63      2.98 o 
  -2   6   3       88.84       82.35      2.88 o 
  -1   6   3      367.96      384.97      7.50 o 
   0   6   3       72.25       70.65      3.61 o 
   1   6   3      571.44      570.38     10.62 o 
   2   6   3      334.17      329.40      7.21 o 
   3   6   3       44.62       46.26      2.28 o 
   4   6   3        1.36       -1.00      1.00 o 
   5   6   3       17.26       21.95      2.75 o 
   6   6   3       96.79      100.99      5.21 o 
   7   6   3       15.03       22.01      3.18 o 
   8   6   3       74.08       75.76      5.12 o 
   9   6   3       28.26       22.86      3.67 o 
  -9   7   3        2.87        5.83      4.87 o 
  -8   7   3       90.88      104.97      5.19 o 
  -7   7   3      244.56      264.29      9.93 o 
  -6   7   3        3.28        2.05      1.93 o 
  -5   7   3      175.97      178.69      7.40 o 
  -4   7   3       56.86       50.76      4.51 o 
  -3   7   3      264.33      251.71      7.37 o 
  -2   7   3      380.77      368.32      8.44 o 
  -1   7   3      421.97      402.84      9.05 o 
   0   7   3       70.71       73.59      2.60 o 
   1   7   3       13.52       17.22      1.79 o 
   2   7   3      397.47      394.43      8.02 o 
   3   7   3      168.86      174.96      4.95 o 
   4   7   3       74.05       75.66      3.82 o 
   5   7   3      118.72      128.31      5.91 o 
   6   7   3       33.12       28.96      3.63 o 
   7   7   3       85.41       76.04      7.39 o 
   8   7   3        9.62        8.58      3.02 o 
   9   7   3       63.95       80.36      8.60 o 
  -8   8   3       50.03       51.19      4.88 o 
  -7   8   3        9.02        7.29      2.90 o 
  -6   8   3      148.54      150.62      7.10 o 
  -5   8   3        0.25        1.27      1.88 o 
  -4   8   3       13.70       12.85      2.60 o 
  -3   8   3       21.74       23.61      3.39 o 
  -2   8   3       97.43       91.54      4.00 o 
  -1   8   3        3.90        2.71      1.40 o 
   0   8   3      476.00      467.67     10.47 o 
   1   8   3       39.35       39.32      2.40 o 
   2   8   3        1.10       -1.15      1.15 o 
   3   8   3        3.25       -1.45      1.57 o 
   4   8   3       19.22       24.19      3.54 o 
   5   8   3        7.12        4.22      3.10 o 
   6   8   3        0.12        1.89      2.45 o 
   7   8   3       30.47       36.18      4.11 o 
   8   8   3       34.95       45.26      5.91 o 
  -7   9   3        6.16        9.77      3.23 o 
  -6   9   3       12.22        6.68      2.45 o 
  -5   9   3        8.89        7.16      2.33 o 
  -4   9   3       81.57       89.08      4.47 o 
  -3   9   3       18.77       16.46      2.45 o 
  -2   9   3        8.11        6.07      1.95 o 
  -1   9   3       17.03       15.74      2.01 o 
   0   9   3      110.30      112.16      4.08 o 
   1   9   3      198.13      198.95     16.74 o 
   2   9   3      707.68      702.30     20.68 o 
   3   9   3       33.21       29.22      4.55 o 
   4   9   3       16.89       17.58      3.09 o 
   5   9   3       44.64       41.84      4.31 o 
   6   9   3       67.37       78.70      5.63 o 
  -6  10   3       36.57       40.69      8.20 o 
  -5  10   3        7.43        7.35      2.67 o 
  -4  10   3        1.51        1.69      2.14 o 
  -3  10   3       82.74       87.30      4.52 o 
  -2  10   3        0.13       -1.71      1.71 o 
  -1  10   3      142.52      144.73      5.60 o 
   0  10   3      177.95      211.49      7.67 o 
   1  10   3       35.11       34.95      4.42 o 
   2  10   3        2.32        2.30      3.37 o 
   3  10   3        0.02       -2.21      2.79 o 
   4  10   3        8.13        8.05      3.64 o 
   5  10   3        2.21       -1.98      2.47 o 
  -4  11   3        1.29       -2.90      2.90 o 
  -3  11   3       17.70       22.77      3.68 o 
  -2  11   3        0.05       -1.21      2.37 o 
  -1  11   3        7.83        9.20      3.05 o 
   0  11   3        2.74       -1.86      2.81 o 
   1  11   3        0.61       -2.86      2.86 o 
   2  11   3        1.17       -1.92      3.04 o 
   3  11   3       22.82       21.70      7.26 o 
 -10   0   4      115.75      127.41     10.16 o 
  -8   0   4     1028.30     1046.49     32.50 o 
  -6   0   4      132.32      118.80      9.89 o 
  -4   0   4    15496.01    16157.46    534.35 o 
  -2   0   4     9671.14     9433.67    218.85 o 
   0   0   4     4179.03     4225.69    127.68 o 
   2   0   4        5.44        7.34      1.02 o 
   4   0   4      237.79      308.77      8.22 o 
   6   0   4      711.66      727.74     27.77 o 
   8   0   4     1253.34     1221.66     51.12 o 
  10   0   4        0.10        2.56      5.05 o 
 -11   1   4        3.61        6.64      3.66 o 
 -10   1   4       19.95       23.05      5.13 o 
  -9   1   4       27.48       31.76      3.20 o 
  -8   1   4      122.60      120.88      5.14 o 
  -7   1   4      901.38      873.92     22.74 o 
  -6   1   4      152.44      142.52      4.75 o 
  -5   1   4      421.53      420.40      8.49 o 
  -4   1   4      848.04      930.13     17.41 o 
  -3   1   4     1102.84     1251.22     20.88 o 
  -2   1   4     3287.47     3449.38     56.44 o 
  -1   1   4      631.08      579.27     14.34 o 
   0   1   4     2481.79     2636.22     43.18 o 
   1   1   4    15621.94    14839.87    331.58 o 
   3   1   4       10.33       16.71      1.02 o 
   4   1   4     1658.02     1857.23     31.04 o 
   5   1   4      277.95      304.79      7.47 o 
   6   1   4      171.32      157.40      4.14 o 
   7   1   4      113.69      110.38      4.78 o 
   8   1   4      205.01      215.64     16.02 o 
   9   1   4        0.62       -2.49      2.49 o 
  10   1   4       76.80       90.20      6.79 o 
  11   1   4       19.05       22.86      6.71 o 
 -11   2   4      280.60      282.58     16.35 o 
 -10   2   4       28.73       22.55      3.87 o 
  -9   2   4       96.18       90.17      4.81 o 
  -8   2   4      106.65      104.58      4.83 o 
  -7   2   4       58.49       55.93      3.36 o 
  -6   2   4       15.06       19.13      1.79 o 
  -5   2   4      665.19      629.60     12.33 o 
  -4   2   4      473.18      549.02     10.71 o 
  -3   2   4       61.75       77.68      2.51 o 
  -2   2   4      289.19      269.99      5.54 o 
  -1   2   4    10565.63    10073.22    181.97 o 
   0   2   4     1768.28     1888.08     31.05 o 
   1   2   4     1790.89     1715.73     30.72 o 
   2   2   4      377.93      414.76      7.35 o 
   3   2   4       11.16       16.30      0.95 o 
   4   2   4        0.13        4.09      0.69 o 
   5   2   4      881.22      868.06     20.13 o 
   6   2   4      122.90      118.43      4.04 o 
   7   2   4      174.12      173.70      5.44 o 
   8   2   4      439.92      428.43     35.16 o 
   9   2   4        5.41        7.58      3.29 o 
  10   2   4       18.50       23.29      6.39 o 
 -11   3   4        0.54       -0.40      4.60 o 
 -10   3   4       82.05       88.51      5.32 o 
  -9   3   4       35.51       28.62      3.29 o 
  -8   3   4       12.67        7.43      2.20 o 
  -7   3   4      157.54      153.59      5.10 o 
  -6   3   4      142.57      146.47      5.98 o 
  -5   3   4       26.54       33.27      2.07 o 
  -4   3   4      576.47      587.35     13.35 o 
  -3   3   4       21.76       29.58      1.25 o 
  -2   3   4      397.73      365.89      7.47 o 
  -1   3   4     2411.12     2484.13     40.95 o 
   0   3   4      257.62      250.01      4.74 o 
   1   3   4      100.83       92.31      2.45 o 
   2   3   4       36.74       50.09      1.62 o 
   3   3   4     1006.25     1038.88     17.74 o 
   4   3   4      149.61      140.84      3.56 o 
   5   3   4        2.01        4.06      0.96 o 
   6   3   4       37.14       37.32      2.45 o 
   7   3   4       23.60       32.36      3.03 o 
   8   3   4       42.23       45.79      3.90 o 
   9   3   4        0.07       -3.37      3.37 o 
  10   3   4        3.49        9.00      5.07 o 
 -10   4   4        0.03        0.63      2.53 o 
  -9   4   4       27.75       37.05      3.71 o 
  -8   4   4      183.89      186.71      7.29 o 
  -7   4   4        0.17       -0.34      1.69 o 
  -6   4   4      782.55      745.51     17.29 o 
  -5   4   4      174.55      172.66      5.32 o 
  -4   4   4      120.07      121.83      4.01 o 
  -3   4   4      321.67      278.06      6.92 o 
  -2   4   4      385.57      344.51      7.31 o 
  -1   4   4     3341.60     3397.03     62.30 o 
   0   4   4       17.21       35.98      1.43 o 
   1   4   4     1252.16     1288.17     21.89 o 
   2   4   4      928.55      894.04     15.50 o 
   3   4   4        0.81        2.15      1.09 o 
   4   4   4      124.47      156.08      3.63 o 
   5   4   4      265.13      272.42      7.42 o 
   6   4   4      101.82      112.49      4.19 o 
   7   4   4      304.19      302.04      8.37 o 
   8   4   4      282.05      269.51     13.35 o 
   9   4   4        8.35        1.37      4.34 o 
  10   4   4        0.59        5.24      5.20 o 
 -10   5   4        7.94        4.07      3.58 o 
  -9   5   4        7.35        6.29      2.74 o 
  -8   5   4        0.16       -1.83      1.83 o 
  -7   5   4       28.86       28.58      2.70 o 
  -6   5   4      124.85      119.60      4.69 o 
  -5   5   4       45.80       39.88      2.72 o 
  -4   5   4       33.84       37.29      2.41 o 
  -3   5   4      102.49       99.47      3.57 o 
  -2   5   4       39.45       55.96      2.17 o 
  -1   5   4      243.91      284.69      5.65 o 
   0   5   4       90.44      102.01      2.69 o 
   1   5   4      600.36      581.51     10.60 o 
   2   5   4       11.75       10.69      1.18 o 
   3   5   4      376.34      370.70      7.25 o 
   4   5   4       17.49       18.24      1.35 o 
   5   5   4       30.93       24.27      2.09 o 
   6   5   4        4.91        1.36      1.90 o 
   7   5   4       28.61       27.34      3.22 o 
   8   5   4       38.83       32.63      3.58 o 
   9   5   4       35.33       47.56      7.75 o 
  -9   6   4        3.60        3.40      2.68 o 
  -8   6   4      154.31      166.00      6.33 o 
  -7   6   4        4.69        2.20      1.90 o 
  -6   6   4       32.75       29.36      2.79 o 
  -5   6   4      109.83      103.26      4.31 o 
  -4   6   4      446.26      392.78     12.08 o 
  -3   6   4      231.31      226.50      6.56 o 
  -2   6   4      592.71      529.39     11.15 o 
  -1   6   4       37.65       32.04      1.90 o 
   0   6   4     1711.07     1696.72     28.85 o 
   1   6   4       56.96       54.79      2.12 o 
   2   6   4      522.27      531.60     10.82 o 
   3   6   4        3.51        2.96      1.09 o 
   4   6   4      139.66      149.54      4.87 o 
   5   6   4      112.05      103.85      5.04 o 
   6   6   4      330.61      317.76     10.55 o 
   7   6   4        4.12        2.40      2.28 o 
   8   6   4       73.19       70.69      5.53 o 
   9   6   4       17.05       14.51      4.30 o 
  -8   7   4        1.11       -0.49      2.17 o 
  -7   7   4       74.81       80.34      4.69 o 
  -6   7   4       41.06       42.76      3.98 o 
  -5   7   4       79.46       84.95      4.92 o 
  -4   7   4      442.59      426.49     11.20 o 
  -3   7   4        8.99        4.73      1.62 o 
  -2   7   4        5.71        7.21      1.41 o 
  -1   7   4       15.13       14.27      1.62 o 
   0   7   4      460.30      429.28      9.53 o 
   1   7   4      715.18      680.66     13.69 o 
   2   7   4      330.95      330.55      7.54 o 
   3   7   4      102.72      101.47      3.21 o 
   4   7   4        4.54       -0.45      1.80 o 
   5   7   4       95.01       86.59      4.86 o 
   6   7   4       76.88       83.86      5.09 o 
   7   7   4        8.76       12.36      2.86 o 
   8   7   4       13.56       13.74      3.30 o 
  -8   8   4        1.03        0.92      2.80 o 
  -7   8   4       32.85       26.14      4.35 o 
  -6   8   4        9.61       16.04      2.67 o 
  -5   8   4      153.51      161.54      6.07 o 
  -4   8   4       34.68       31.18      2.97 o 
  -3   8   4      463.84      460.01     13.67 o 
  -2   8   4       13.91       16.97      2.18 o 
  -1   8   4      141.85      134.15      4.33 o 
   0   8   4        7.34        9.93      1.68 o 
   1   8   4        8.14        8.71      1.86 o 
   2   8   4        0.31        0.45      1.26 o 
   3   8   4       48.79       55.12      4.12 o 
   4   8   4       23.66       18.85      2.91 o 
   5   8   4       21.60       24.01      3.30 o 
   6   8   4       28.18       27.43      3.61 o 
   7   8   4      159.30      181.59      8.08 o 
   8   8   4        2.18       -1.88      4.21 o 
  -7   9   4        6.50        1.53      3.74 o 
  -6   9   4        0.00       -2.08      2.08 o 
  -5   9   4      132.32      133.80      5.76 o 
  -4   9   4       84.74       74.37      4.22 o 
  -3   9   4        7.48        8.45      2.05 o 
  -2   9   4        2.37        1.18      1.63 o 
  -1   9   4        3.16        2.37      1.51 o 
   0   9   4       14.52       18.31      2.08 o 
   1   9   4       31.52       39.55      2.72 o 
   2   9   4       58.19       64.72      4.60 o 
   3   9   4       20.21       24.43      3.34 o 
   4   9   4        0.01       -1.89      1.89 o 
   5   9   4        0.01       -2.92      2.92 o 
   6   9   4        2.73       -2.42      2.42 o 
  -6  10   4        0.12        4.19      5.14 o 
  -5  10   4        7.37        5.19      2.62 o 
  -4  10   4       22.04       12.23      2.70 o 
  -3  10   4      124.52      130.30      5.54 o 
  -2  10   4       45.71       42.90      3.47 o 
  -1  10   4       13.73       14.75      2.41 o 
   0  10   4       90.71      100.85      4.79 o 
   1  10   4       65.29       72.32      4.82 o 
   2  10   4        0.73       -2.90      2.90 o 
   3  10   4       26.35       36.53      5.23 o 
   4  10   4       61.55       76.73      7.78 o 
   5  10   4        3.33        2.57      2.79 o 
  -3  11   4        0.45       -1.09      2.10 o 
  -2  11   4        7.13        5.68      2.35 o 
  -1  11   4        4.14        3.17      2.74 o 
   0  11   4       16.65       20.98      4.52 o 
   1  11   4        0.70       -2.24      3.23 o 
   2  11   4       10.38       12.21      4.34 o 
   3  11   4        0.05       -3.84      3.84 o 
 -11   0   5      101.04      100.64      9.84 o 
  -9   0   5       69.30       55.34      6.36 o 
  -7   0   5      386.98      392.47     13.62 o 
  -5   0   5     1203.44     1213.51     29.02 o 
  -3   0   5     2954.61     3304.81    190.48 o 
  -1   0   5     6765.80     6774.22    156.39 o 
   1   0   5     6485.96     7188.86    284.99 o 
   3   0   5     2707.03     2793.25     65.15 o 
   5   0   5     1134.85     1109.30     45.33 o 
   7   0   5       59.24       63.71      6.38 o 
   9   0   5       43.57       41.60      6.93 o 
  11   0   5        2.79        0.49      5.39 o 
 -11   1   5       61.72       73.46      5.92 o 
 -10   1   5      240.45      239.71     10.89 o 
  -9   1   5       17.05       25.68      3.61 o 
  -8   1   5        3.91        1.70      1.70 o 
  -7   1   5      567.93      544.24     14.95 o 
  -6   1   5      321.81      317.83      7.80 o 
  -5   1   5       81.63       77.84      2.33 o 
  -4   1   5     1204.77     1268.27     21.29 o 
  -3   1   5      538.49      693.27     13.08 o 
  -2   1   5      205.44      236.95      4.31 o 
  -1   1   5      526.05      512.85      8.75 o 
   0   1   5     1408.65     1374.39     23.03 o 
   1   1   5     1465.22     1485.96     26.62 o 
   3   1   5      971.19      940.19     19.84 o 
   4   1   5      135.42      159.07      4.68 o 
   5   1   5       11.21       12.97      1.19 o 
   6   1   5      382.02      375.51      8.07 o 
   7   1   5        0.02       -1.51      1.58 o 
   8   1   5        7.19        7.31      2.85 o 
   9   1   5        0.57       -4.15      4.15 o 
  10   1   5       21.37       29.19      6.06 o 
 -11   2   5        0.00        2.57      3.13 o 
 -10   2   5        7.83        5.00      3.25 o 
  -9   2   5       17.63       21.69      3.05 o 
  -8   2   5      158.69      177.16      6.65 o 
  -7   2   5       39.70       38.41      3.01 o 
  -6   2   5      174.48      157.56      5.51 o 
  -5   2   5       10.25       13.23      1.41 o 
  -4   2   5     2116.50     2233.63     40.72 o 
  -3   2   5      679.27      707.51     15.42 o 
  -2   2   5     2130.56     2129.68     39.17 o 
  -1   2   5      106.19      130.80      2.64 o 
   0   2   5     1234.69     1262.69     21.02 o 
   1   2   5     1276.14     1370.54     22.77 o 
   2   2   5     2003.82     1885.84     33.75 o 
   3   2   5     1335.97     1407.59     26.39 o 
   4   2   5      676.57      802.49     14.85 o 
   5   2   5      101.28       85.67      2.97 o 
   6   2   5      665.65      710.68     15.80 o 
   7   2   5      265.61      273.93      8.67 o 
   8   2   5      762.59      779.55     37.28 o 
   9   2   5       26.07       18.02      3.76 o 
  10   2   5        0.38       -3.95      3.95 o 
 -11   3   5        7.58        9.90      5.40 o 
 -10   3   5      277.03      289.89     10.30 o 
  -9   3   5       13.87       20.57      3.09 o 
  -8   3   5       42.29       42.00      3.45 o 
  -7   3   5      326.15      304.51      8.21 o 
  -6   3   5     2698.93     2581.56     54.25 o 
  -5   3   5      512.24      500.27     11.80 o 
  -4   3   5     1062.08     1092.95     23.64 o 
  -3   3   5       59.50       55.97      1.85 o 
  -2   3   5      669.11      690.22     13.37 o 
  -1   3   5      152.72      186.02      3.70 o 
   0   3   5     6553.33     6582.65    107.33 o 
   1   3   5     1354.24     1250.07     25.19 o 
   2   3   5        6.95        9.84      0.78 o 
   3   3   5      289.42      292.63      5.66 o 
   4   3   5       27.07       18.90      1.33 o 
   5   3   5       65.97       57.05      2.23 o 
   6   3   5     1198.72     1121.74     30.26 o 
   7   3   5       28.05       28.22      2.49 o 
   8   3   5       23.56       22.49      3.06 o 
   9   3   5        0.41       -3.48      3.48 o 
  10   3   5       23.88       29.14      7.31 o 
 -10   4   5       21.49       14.10      4.27 o 
  -9   4   5       44.89       41.16      3.95 o 
  -8   4   5        1.73       -2.00      2.00 o 
  -7   4   5      290.04      265.27      9.18 o 
  -6   4   5       90.50       99.68      4.01 o 
  -5   4   5      859.39      826.56     18.73 o 
  -4   4   5       87.29       95.04      4.04 o 
  -3   4   5      140.70      144.30      3.71 o 
  -2   4   5      321.70      311.45      6.73 o 
  -1   4   5     2059.32     1993.02     33.21 o 
   0   4   5        7.19       13.09      1.10 o 
   1   4   5      559.56      610.38     13.22 o 
   2   4   5      400.45      380.14      7.20 o 
   3   4   5       18.30       29.22      1.68 o 
   4   4   5      549.19      585.03     11.60 o 
   5   4   5      293.97      267.20      7.08 o 
   6   4   5      242.07      242.41      6.85 o 
   7   4   5        8.40        5.44      1.84 o 
   8   4   5      136.81      122.66     10.76 o 
   9   4   5       11.95       10.44      5.11 o 
  10   4   5        0.02        0.93      4.79 o 
 -10   5   5        3.56        3.12      2.96 o 
  -9   5   5        3.32        0.55      2.37 o 
  -8   5   5       60.58       64.45      4.51 o 
  -7   5   5      144.62      143.07      5.29 o 
  -6   5   5      147.21      152.97      5.39 o 
  -5   5   5       35.88       35.70      2.65 o 
  -4   5   5      347.17      341.97      8.88 o 
  -3   5   5       62.21       59.98      2.73 o 
  -2   5   5      200.42      167.50      4.31 o 
  -1   5   5      180.37      158.74      4.14 o 
   0   5   5      197.21      182.06      4.04 o 
   1   5   5        4.60       12.50      2.28 o 
   2   5   5      101.44       93.23      2.64 o 
   3   5   5      240.20      248.29      5.27 o 
   4   5   5      254.45      257.01      6.01 o 
   5   5   5       66.83       63.75      3.08 o 
   6   5   5       39.94       27.77      2.49 o 
   7   5   5      101.40       96.20      5.03 o 
   8   5   5      151.69      155.14      8.53 o 
   9   5   5        0.12        0.64      3.18 o 
  -9   6   5       45.23       42.06      4.80 o 
  -8   6   5       42.79       42.01      3.72 o 
  -7   6   5        4.35        2.86      1.98 o 
  -6   6   5       46.96       52.26      3.95 o 
  -5   6   5      343.88      326.45     10.69 o 
  -4   6   5      155.71      144.11      5.05 o 
  -3   6   5      839.50      792.08     18.16 o 
  -2   6   5       14.47       14.95      1.70 o 
  -1   6   5      604.42      586.91     12.18 o 
   0   6   5      125.13      139.49      3.52 o 
   1   6   5       18.41       16.43      3.08 o 
   2   6   5        3.01        4.17      1.25 o 
   3   6   5      292.86      297.02      6.82 o 
   4   6   5        5.34        5.77      1.60 o 
   5   6   5       74.23       73.30      3.50 o 
   6   6   5       35.59       36.58      3.49 o 
   7   6   5      103.29      105.23      5.49 o 
   8   6   5       16.22       10.80      2.88 o 
   9   6   5       31.28       42.08      5.89 o 
  -9   7   5        9.22        9.63      5.60 o 
  -8   7   5       24.42       18.62      3.62 o 
  -7   7   5        2.44        2.79      2.60 o 
  -6   7   5        7.70        9.79      2.17 o 
  -5   7   5      540.65      518.97     15.41 o 
  -4   7   5      247.20      260.87      7.80 o 
  -3   7   5        9.75        7.44      1.75 o 
  -2   7   5       35.41       31.43      2.45 o 
  -1   7   5       55.92       57.92      2.65 o 
   0   7   5       22.92       26.70      1.98 o 
   1   7   5      301.58      314.71      6.69 o 
   2   7   5     1226.52     1277.10     27.16 o 
   3   7   5      424.03      405.94      8.96 o 
   4   7   5        3.10        0.18      1.55 o 
   5   7   5       49.41       49.08      4.01 o 
   6   7   5       23.99       21.71      3.33 o 
   7   7   5       10.28       14.27      2.99 o 
   8   7   5       10.73       10.23      3.03 o 
  -8   8   5        0.78       -3.45      3.45 o 
  -7   8   5        0.00       -1.65      2.02 o 
  -6   8   5       45.61       51.20      3.80 o 
  -5   8   5       11.69        9.91      2.33 o 
  -4   8   5      571.47      523.39     14.82 o 
  -3   8   5      438.16      438.71     13.56 o 
  -2   8   5      188.97      189.47      6.19 o 
  -1   8   5        2.31        2.87      1.36 o 
   0   8   5      331.66      320.72      7.82 o 
   1   8   5       90.34       89.61      3.45 o 
   2   8   5       31.50       30.29      2.48 o 
   3   8   5       43.27       56.82      4.25 o 
   4   8   5       82.20       98.84      5.31 o 
   5   8   5       20.77       22.60      3.23 o 
   6   8   5      116.01      102.14      6.80 o 
   7   8   5       16.71       25.27      3.86 o 
  -7   9   5       46.20       50.45      8.03 o 
  -6   9   5        8.45       13.95      2.97 o 
  -5   9   5        2.41       -0.52      2.36 o 
  -4   9   5        0.31       -1.53      1.92 o 
  -3   9   5        1.37        0.67      1.77 o 
  -2   9   5      110.75      113.28      4.75 o 
  -1   9   5        0.02        1.16      1.71 o 
   0   9   5       23.01       27.33      2.75 o 
   1   9   5       76.89       75.51      3.44 o 
   2   9   5      312.22      337.03     15.57 o 
   3   9   5        3.01        4.26      4.52 o 
   4   9   5       24.34       30.40      3.71 o 
   5   9   5        0.99        0.97      2.38 o 
   6   9   5        9.00       10.51      3.08 o 
  -5  10   5       55.44       62.22      4.57 o 
  -4  10   5        4.37        6.60      2.40 o 
  -3  10   5        1.99        5.06      2.15 o 
  -2  10   5       20.91       21.38      2.75 o 
  -1  10   5       19.85       19.74      2.67 o 
   0  10   5        5.25        6.64      1.97 o 
   1  10   5       15.73       19.50      3.73 o 
   2  10   5       38.39       42.20      5.41 o 
   3  10   5       29.11       37.91      5.46 o 
   4  10   5       40.46       44.75      6.00 o 
   5  10   5       66.80       47.31      5.76 o 
  -3  11   5       23.96       31.39      7.18 o 
  -2  11   5        5.28        8.32      2.48 o 
  -1  11   5        0.16       -1.04      2.39 o 
   0  11   5       39.15       41.04      4.44 o 
   1  11   5       27.23       28.32      4.90 o 
   2  11   5       22.71       18.86      4.80 o 
 -10   0   6        5.19        8.35      5.02 o 
  -8   0   6        2.01        5.85      3.19 o 
  -6   0   6      118.22       93.28      4.58 o 
  -4   0   6     2991.90     2987.70    169.84 o 
  -2   0   6     1869.40     2057.90     48.08 o 
   0   0   6       82.34      102.88      3.72 o 
   2   0   6    12856.02    13368.51    364.22 o 
   4   0   6     2210.81     2587.63     61.70 o 
   6   0   6      223.83      249.24      9.34 o 
   8   0   6        0.29       -2.99      2.99 o 
  10   0   6        0.10       -0.47      4.47 o 
 -11   1   6       13.35       12.46      3.77 o 
 -10   1   6      612.29      626.12     22.84 o 
  -9   1   6       30.69       28.83      3.85 o 
  -8   1   6       84.51       88.30      4.29 o 
  -7   1   6      467.50      461.02     13.00 o 
  -6   1   6       11.01       22.17      4.21 o 
  -5   1   6        0.02        0.36      0.67 o 
  -4   1   6     1158.89     1204.74     25.63 o 
  -3   1   6     1865.62     2049.36     33.94 o 
  -2   1   6       97.81       92.65      1.99 o 
  -1   1   6      367.52      359.21      6.32 o 
   0   1   6     2248.21     2160.44     35.64 o 
   1   1   6     1711.19     1809.42     32.60 o 
   2   1   6     2592.72     2733.34     54.81 o 
   3   1   6      562.28      516.05     10.68 o 
   4   1   6       67.06       70.96      2.27 o 
   5   1   6        0.51       -0.86      0.86 o 
   6   1   6      741.32      715.69     15.63 o 
   7   1   6       51.23       52.77      3.66 o 
   8   1   6       19.28       20.07      3.65 o 
   9   1   6        2.86        5.05      3.19 o 
  10   1   6       16.70       20.57      6.11 o 
 -11   2   6        0.06        0.30      3.01 o 
 -10   2   6        0.01       -2.67      2.67 o 
  -9   2   6      222.72      218.76      8.06 o 
  -8   2   6       61.59       49.83      3.47 o 
  -7   2   6       47.26       36.71      5.13 o 
  -6   2   6       19.93       19.46      1.82 o 
  -5   2   6     1064.90     1051.29     22.80 o 
  -4   2   6       60.44       66.03      2.85 o 
  -3   2   6      503.75      495.32      9.80 o 
  -2   2   6       78.66       73.51      2.05 o 
  -1   2   6      372.81      308.62      6.11 o 
   0   2   6      341.44      326.81      5.90 o 
   1   2   6     2154.07     2281.67     37.63 o 
   2   2   6      332.19      336.54      6.77 o 
   3   2   6       12.11       12.00      0.84 o 
   4   2   6      166.99      201.62      4.68 o 
   5   2   6      232.93      231.54      6.53 o 
   6   2   6       23.35       18.14      2.99 o 
   7   2   6      150.91      147.47      5.86 o 
   8   2   6      315.75      356.24     13.47 o 
   9   2   6        4.53        0.57      3.06 o 
  10   2   6       14.07        3.22      4.88 o 
 -10   3   6       57.44       55.31      4.61 o 
  -9   3   6       94.66       89.93      5.21 o 
  -8   3   6       12.70       12.12      2.42 o 
  -7   3   6      181.19      180.48      6.68 o 
  -6   3   6     1115.87     1086.79     23.94 o 
  -5   3   6       55.86       57.95      2.71 o 
  -4   3   6      493.82      491.11     13.50 o 
  -3   3   6     1596.32     1589.55     29.72 o 
  -2   3   6      253.87      212.01      7.45 o 
  -1   3   6      164.76      110.60      2.50 o 
   0   3   6      224.31      188.22      3.80 o 
   1   3   6     1729.06     1711.79     28.52 o 
   2   3   6     1031.90     1087.14     20.10 o 
   3   3   6     2285.29     2173.06     39.13 o 
   4   3   6       65.48       64.47      2.33 o 
   5   3   6      570.78      545.87     11.71 o 
   6   3   6       39.78       50.65      2.88 o 
   7   3   6      429.16      406.74     26.40 o 
   8   3   6        0.10        4.20      2.37 o 
   9   3   6       90.23       91.57      9.44 o 
  10   3   6       21.62       24.29      6.46 o 
 -10   4   6        9.93        6.60      2.95 o 
  -9   4   6        0.37       -0.65      2.20 o 
  -8   4   6      145.52      133.19      8.54 o 
  -7   4   6      120.86      105.70      4.28 o 
  -6   4   6       80.27       81.52      3.66 o 
  -5   4   6       39.51       40.46      3.01 o 
  -4   4   6       93.95       94.85      3.50 o 
  -3   4   6        0.31        1.92      0.81 o 
  -2   4   6        4.65        4.40      0.86 o 
  -1   4   6     1188.41     1279.95     21.68 o 
   0   4   6     3838.34     3973.60     65.34 o 
   1   4   6      826.25      822.05     16.51 o 
   2   4   6      276.10      261.82      5.29 o 
   3   4   6      284.62      300.04      6.53 o 
   4   4   6        9.92       10.51      1.27 o 
   5   4   6        0.04       -1.15      1.15 o 
   6   4   6      134.82      135.35      4.73 o 
   7   4   6       10.92       16.28      2.71 o 
   8   4   6      221.15      183.85      9.21 o 
   9   4   6       19.06       18.50      5.70 o 
 -10   5   6      243.27      230.04     20.17 o 
  -9   5   6      108.57      105.07      5.74 o 
  -8   5   6       64.93       65.12      4.57 o 
  -7   5   6        3.68        1.33      1.72 o 
  -6   5   6      922.26      866.11     23.66 o 
  -5   5   6     1904.53     1887.43     48.05 o 
  -4   5   6     1069.59     1060.94     26.10 o 
  -3   5   6      146.95      143.10      4.62 o 
  -2   5   6      100.26      102.67      3.16 o 
  -1   5   6       32.63       33.54      1.74 o 
   0   5   6      833.18      855.83     15.04 o 
   1   5   6     1165.79     1139.36     21.57 o 
   2   5   6      439.47      412.37      8.63 o 
   3   5   6      338.44      334.42      7.33 o 
   4   5   6        3.73        2.94      1.15 o 
   5   5   6      109.55      118.12      4.31 o 
   6   5   6      510.27      485.80     12.50 o 
   7   5   6      109.46      107.82      5.40 o 
   8   5   6        6.69        4.38      3.20 o 
   9   5   6       18.06       17.49      4.33 o 
  -9   6   6       98.24       98.68      7.27 o 
  -8   6   6       43.84       40.68      4.09 o 
  -7   6   6        0.02       -1.86      1.99 o 
  -6   6   6       18.61       15.76      2.28 o 
  -5   6   6        8.76        8.27      3.31 o 
  -4   6   6      233.95      227.81      6.83 o 
  -3   6   6      513.21      493.10     12.11 o 
  -2   6   6       63.45       51.44      2.36 o 
  -1   6   6      145.73      133.65      3.92 o 
   0   6   6       28.47       33.86      1.94 o 
   1   6   6      109.62       96.38      2.85 o 
   2   6   6      168.62      159.76      4.37 o 
   3   6   6        0.41       -1.08      1.08 o 
   4   6   6      269.50      276.26      7.58 o 
   5   6   6        7.87       12.18      2.22 o 
   6   6   6       47.90       45.03      3.81 o 
   7   6   6       13.95       10.95      3.35 o 
   8   6   6       37.93       34.24      5.88 o 
   9   6   6       20.20       12.44      6.07 o 
  -9   7   6        0.00        4.15      4.59 o 
  -8   7   6      117.93      127.41      5.64 o 
  -7   7   6      238.03      238.75     15.26 o 
  -6   7   6       16.24       14.20      2.38 o 
  -5   7   6        0.14       -0.94      1.61 o 
  -4   7   6       45.58       43.88      3.15 o 
  -3   7   6       57.73       63.80      3.34 o 
  -2   7   6      230.06      239.29      6.98 o 
  -1   7   6      480.93      476.14     10.44 o 
   0   7   6       58.96       55.70      2.65 o 
   1   7   6       13.73       18.90      1.86 o 
   2   7   6      171.23      176.13      4.86 o 
   3   7   6      300.24      287.29      6.91 o 
   4   7   6       26.61       35.25      3.38 o 
   5   7   6       48.33       51.68      4.11 o 
   6   7   6       10.21       10.98      2.64 o 
   7   7   6        5.97        5.16      2.60 o 
   8   7   6       27.24       32.93      5.23 o 
  -8   8   6        0.53       -2.48      3.45 o 
  -7   8   6       13.12       15.93      2.90 o 
  -6   8   6       92.33      105.27      5.10 o 
  -5   8   6       15.58       15.67      2.53 o 
  -4   8   6       13.84       18.84      2.56 o 
  -3   8   6        2.48        5.77      1.86 o 
  -2   8   6       20.07       18.40      2.27 o 
  -1   8   6        5.37        4.12      1.44 o 
   0   8   6        0.39       -0.18      1.22 o 
   1   8   6       33.01       33.06      2.61 o 
   2   8   6      202.08      218.49     11.86 o 
   3   8   6      297.25      309.54     10.42 o 
   4   8   6       11.33        9.67      2.62 o 
   5   8   6       19.47       24.89      3.32 o 
   6   8   6       62.39       62.03      4.93 o 
   7   8   6        3.28        4.38      2.79 o 
  -7   9   6       20.36       19.65      4.85 o 
  -6   9   6       12.37       14.91      2.98 o 
  -5   9   6       81.50       88.74      4.86 o 
  -4   9   6        2.34        1.78      2.05 o 
  -3   9   6       30.07       36.96      4.36 o 
  -2   9   6       54.72       49.62      3.46 o 
  -1   9   6       67.75       69.04      4.72 o 
   0   9   6       23.28       17.89      2.10 o 
   1   9   6      102.79      120.93      4.78 o 
   2   9   6       41.63       50.15      4.64 o 
   3   9   6       39.12       34.25      5.15 o 
   4   9   6        0.17        0.56      2.29 o 
   5   9   6       93.40      108.42      6.16 o 
   6   9   6        0.10       -0.73      2.57 o 
  -5  10   6       22.19       25.69      3.35 o 
  -4  10   6        3.21        2.25      2.28 o 
  -3  10   6        4.13        4.14      2.20 o 
  -2  10   6        0.23        0.37      1.98 o 
  -1  10   6       51.72       63.11      4.02 o 
   0  10   6        3.24        2.15      1.65 o 
   1  10   6        0.47       -0.16      2.77 o 
   2  10   6        0.81       -0.07      3.14 o 
   3  10   6       65.79       62.07      6.60 o 
   4  10   6        0.03       -2.15      3.17 o 
  -3  11   6       17.51       19.11      4.16 o 
  -2  11   6       89.22       96.78      5.03 o 
  -1  11   6       16.30       21.64      3.05 o 
   0  11   6       47.89       45.71      6.35 o 
   1  11   6       33.31       45.58      5.34 o 
   2  11   6       92.36       90.16     11.15 o 
 -11   0   7       28.55       53.72      8.03 o 
  -9   0   7      568.80      532.08     27.56 o 
  -7   0   7      116.54      100.92      7.67 o 
  -5   0   7      353.86      364.19     18.25 o 
  -3   0   7     9299.59    10118.69    233.04 o 
  -1   0   7      745.67      815.06     21.30 o 
   1   0   7      399.62      406.76     10.14 o 
   3   0   7       72.89       62.09      2.99 o 
   5   0   7      126.95      140.40      6.07 o 
   7   0   7      648.30      627.11     26.90 o 
   9   0   7        0.04        2.64      4.35 o 
 -11   1   7        0.01        3.07      3.35 o 
 -10   1   7      212.97      230.47     10.85 o 
  -9   1   7       10.38       12.72      3.22 o 
  -8   1   7       34.89       26.03      3.41 o 
  -7   1   7      391.88      418.33     11.98 o 
  -6   1   7      162.13      163.08      5.65 o 
  -5   1   7        1.67        3.91      1.21 o 
  -4   1   7      271.77      250.66      5.27 o 
  -3   1   7     4251.20     4582.55     74.88 o 
  -2   1   7       30.18       35.25      1.11 o 
  -1   1   7      172.52      138.84      2.79 o 
   0   1   7      220.95      199.03      3.78 o 
   1   1   7        3.87        8.18      0.82 o 
   2   1   7       14.03       11.12      1.03 o 
   3   1   7       51.59       46.86      1.73 o 
   4   1   7      116.70      127.46      3.37 o 
   5   1   7       46.96       50.25      2.52 o 
   6   1   7       54.67       60.41      2.89 o 
   7   1   7       26.57       30.97      2.95 o 
   8   1   7        1.86        1.24      2.67 o 
   9   1   7      228.51      231.51     16.13 o 
  10   1   7       31.40       35.37      5.21 o 
 -11   2   7        0.26        3.18      4.39 o 
 -10   2   7      115.19      108.11      7.67 o 
  -9   2   7        4.63        7.65      3.07 o 
  -8   2   7        3.77        1.10      1.77 o 
  -7   2   7       71.87       53.22      3.31 o 
  -6   2   7      645.28      614.71     14.11 o 
  -5   2   7      358.62      353.26     10.15 o 
  -4   2   7        1.35        0.89      0.87 o 
  -3   2   7     1242.16     1376.86     23.09 o 
  -2   2   7      534.77      525.19     10.06 o 
  -1   2   7     1325.85     1356.99     22.67 o 
   0   2   7     3294.95     3403.35     55.96 o 
   1   2   7       24.73       21.95      1.07 o 
   2   2   7     2632.11     2727.63     48.76 o 
   3   2   7      162.17      180.47      4.22 o 
   4   2   7      145.88      143.45      3.73 o 
   5   2   7       33.14       31.48      2.13 o 
   6   2   7       26.63       22.80      2.06 o 
   7   2   7       12.54       12.69      2.42 o 
   8   2   7       21.77       24.85      3.12 o 
   9   2   7        0.09       -1.23      2.78 o 
  10   2   7        1.70       -3.43      4.52 o 
 -10   3   7      256.33      273.69     14.66 o 
  -9   3   7        2.98        0.82      2.30 o 
  -8   3   7        0.16        0.64      1.99 o 
  -7   3   7        3.66        1.69      1.78 o 
  -6   3   7        0.05       -0.94      1.89 o 
  -5   3   7      634.53      619.19     14.30 o 
  -4   3   7     1786.73     1712.05     36.23 o 
  -3   3   7      196.13      189.68      4.49 o 
  -2   3   7       26.20       27.74      2.06 o 
  -1   3   7       15.43       24.20      2.24 o 
   0   3   7     1672.11     1618.46     27.06 o 
   1   3   7      496.22      517.14      9.24 o 
   2   3   7     2966.18     2957.13     48.73 o 
   3   3   7      723.98      694.15     14.00 o 
   4   3   7      213.44      210.78      5.00 o 
   5   3   7       32.19       30.37      2.51 o 
   6   3   7      342.64      352.04     10.36 o 
   7   3   7        0.62        3.30      2.08 o 
   8   3   7       57.38       58.02      5.88 o 
   9   3   7        0.85        2.47      3.22 o 
  10   3   7       26.69       22.62      6.87 o 
 -10   4   7       94.42       89.39      5.61 o 
  -9   4   7      255.70      251.98     17.37 o 
  -8   4   7       78.89       81.29      4.69 o 
  -7   4   7        0.84       -0.67      1.64 o 
  -6   4   7       29.30       23.98      2.74 o 
  -5   4   7       12.20       16.21      2.12 o 
  -4   4   7      565.04      549.21     12.91 o 
  -3   4   7     1080.48     1072.47     23.35 o 
  -2   4   7      685.38      631.60     12.62 o 
  -1   4   7       37.80       45.98      1.70 o 
   0   4   7     1243.60     1318.73     24.50 o 
   1   4   7     1549.37     1518.16     25.63 o 
   2   4   7      617.18      586.53     10.59 o 
   3   4   7       27.31       29.58      1.72 o 
   4   4   7       24.56       21.98      1.63 o 
   5   4   7        1.73        4.73      1.30 o 
   6   4   7      166.53      157.95      5.23 o 
   7   4   7      144.43      141.05      6.02 o 
   8   4   7       52.97       63.29      4.61 o 
   9   4   7       13.88       14.81      5.85 o 
 -10   5   7        1.84        4.93      4.91 o 
  -9   5   7        2.06       -1.81      3.08 o 
  -8   5   7       77.80       79.33     10.66 o 
  -7   5   7       82.95       87.34      4.71 o 
  -6   5   7      110.57      113.64      4.90 o 
  -5   5   7      544.55      557.23     13.60 o 
  -4   5   7      120.25      126.05      4.48 o 
  -3   5   7      493.30      465.91     11.88 o 
  -2   5   7      753.80      758.22     15.13 o 
  -1   5   7       50.48       38.56      1.89 o 
   0   5   7       54.24       49.87      1.86 o 
   1   5   7      316.80      308.76      6.19 o 
   2   5   7      581.85      537.90     10.91 o 
   3   5   7     1424.10     1358.24     25.38 o 
   4   5   7       33.15       33.93      2.06 o 
   5   5   7      115.98      115.52      4.30 o 
   6   5   7       30.18       36.77      2.79 o 
   7   5   7       28.91       42.34      5.96 o 
   8   5   7        9.25        8.38      4.12 o 
   9   5   7       78.56       67.10      9.96 o 
  -9   6   7       23.07       21.23      4.40 o 
  -8   6   7        1.56       -1.86      1.86 o 
  -7   6   7        0.09       -1.67      1.67 o 
  -6   6   7      223.76      227.42      7.17 o 
  -5   6   7       22.64       21.31      2.44 o 
  -4   6   7        0.19        0.79      1.54 o 
  -3   6   7       51.56       56.07      2.98 o 
  -2   6   7      108.11      103.02      3.40 o 
  -1   6   7      217.86      225.46      5.63 o 
   0   6   7        7.22       11.11      1.39 o 
   1   6   7        0.33        1.35      1.04 o 
   2   6   7      664.70      645.22     13.02 o 
   3   6   7        1.88        0.12      1.23 o 
   4   6   7       65.13       67.01      2.88 o 
   5   6   7       43.55       43.63      4.04 o 
   6   6   7       66.50       59.58      3.46 o 
   7   6   7       55.43       44.68      5.05 o 
   8   6   7        2.90        3.74      3.24 o 
  -8   7   7       34.17       38.30      3.71 o 
  -7   7   7       12.09        7.86      2.42 o 
  -6   7   7       59.77       56.27      3.75 o 
  -5   7   7      124.77      115.25      4.78 o 
  -4   7   7       13.54       18.94      2.43 o 
  -3   7   7       98.91       87.50      3.91 o 
  -2   7   7       10.40        9.72      1.81 o 
  -1   7   7        4.96        8.15      1.44 o 
   0   7   7      121.40      121.74      4.39 o 
   1   7   7      233.52      239.83      6.96 o 
   2   7   7        4.61        2.14      1.34 o 
   3   7   7      146.99      135.10      4.19 o 
   4   7   7       18.94       16.30      2.19 o 
   5   7   7       50.87       57.54      5.18 o 
   6   7   7       85.44       73.39      4.85 o 
   7   7   7       20.22       18.30      3.20 o 
   8   7   7       10.51       11.50      3.87 o 
  -8   8   7       84.36       94.87     12.13 o 
  -7   8   7       12.75       17.70      3.04 o 
  -6   8   7       12.88       15.89      2.74 o 
  -5   8   7        4.43        4.08      2.04 o 
  -4   8   7      108.38      100.21      4.58 o 
  -3   8   7       81.24       86.88      4.13 o 
  -2   8   7       48.92       50.88      4.06 o 
  -1   8   7       55.94       61.02      2.95 o 
   0   8   7       10.26        9.94      1.68 o 
   1   8   7       82.15       77.40      3.62 o 
   2   8   7       41.81       37.87      3.09 o 
   3   8   7       44.15       47.50      3.28 o 
   4   8   7        1.75        1.89      2.17 o 
   5   8   7        2.97        0.77      2.21 o 
   6   8   7        1.40        3.83      2.50 o 
   7   8   7        1.48       -0.17      2.60 o 
  -6   9   7        2.54       -0.49      2.49 o 
  -5   9   7        0.02        3.77      2.24 o 
  -4   9   7       25.55       28.18      3.14 o 
  -3   9   7       11.78        8.33      2.20 o 
  -2   9   7      254.62      272.42      8.86 o 
  -1   9   7       68.30       60.17      3.59 o 
   0   9   7        9.18        8.96      1.87 o 
   1   9   7       36.40       31.07      2.84 o 
   2   9   7      164.48      184.07      6.83 o 
   3   9   7        3.44        6.97      6.18 o 
   4   9   7       35.48       43.78      5.56 o 
   5   9   7        5.43        8.22      2.89 o 
   6   9   7       13.75       11.85      4.31 o 
  -5  10   7       52.61       52.27      4.89 o 
  -4  10   7       85.23       91.57      5.51 o 
  -3  10   7       10.09        4.54      2.22 o 
  -2  10   7       56.84       59.96      4.73 o 
  -1  10   7       59.03       70.51      4.47 o 
   0  10   7        1.30        0.33      2.23 o 
   1  10   7        5.47        5.01      2.48 o 
   2  10   7       30.83       29.08      4.94 o 
   3  10   7       21.20       21.57      5.72 o 
   4  10   7       33.55       39.06      7.57 o 
  -2  11   7       15.78       14.20      5.40 o 
  -1  11   7       22.98       23.57      6.25 o 
   0  11   7       41.03       43.70      5.80 o 
   1  11   7       39.57       56.67      8.80 o 
   2  11   7        2.64        4.72      5.59 o 
 -10   0   8      111.03      122.26     10.31 o 
  -8   0   8        9.51        7.02      3.46 o 
  -6   0   8     2357.67     2343.30    104.18 o 
  -4   0   8       41.36       38.06      1.88 o 
  -2   0   8      163.74      148.29      4.32 o 
   0   0   8      177.90      154.87      5.93 o 
   2   0   8     4304.94     4591.74    126.20 o 
   4   0   8     2755.77     2988.31     83.22 o 
   6   0   8        9.27        3.50      2.41 o 
   8   0   8        5.32        9.79      4.68 o 
  10   0   8        1.98       -2.60      4.77 o 
 -11   1   8       31.66       33.32      6.71 o 
 -10   1   8        1.53        1.43      3.18 o 
  -9   1   8       13.21        6.63      2.94 o 
  -8   1   8        4.30        7.75      2.55 o 
  -7   1   8       38.55       49.81      3.83 o 
  -6   1   8       87.53       92.41      5.06 o 
  -5   1   8      184.48      173.44      4.74 o 
  -4   1   8      137.94      137.15      2.96 o 
  -3   1   8     2250.52     2460.17     40.65 o 
  -2   1   8        8.35        4.14      1.05 o 
  -1   1   8      163.44      179.21      3.85 o 
   0   1   8       35.26       50.94      1.58 o 
   1   1   8      166.79      177.27      4.48 o 
   2   1   8        0.34        0.03      0.63 o 
   3   1   8     1017.46      987.42     18.31 o 
   4   1   8      102.48      116.39      3.73 o 
   5   1   8        0.86       -1.13      1.13 o 
   6   1   8        0.04       -1.24      1.24 o 
   7   1   8       19.78       23.19      2.75 o 
   8   1   8       64.89       69.49      5.76 o 
   9   1   8      125.22      116.98      7.39 o 
  10   1   8        2.76        6.77      4.01 o 
 -10   2   8       10.72       14.06      3.82 o 
  -9   2   8      690.13      641.90     30.43 o 
  -8   2   8        3.57        3.44      2.00 o 
  -7   2   8       33.25       23.57      3.15 o 
  -6   2   8        2.05       -0.83      1.37 o 
  -5   2   8     1273.91     1286.52     27.60 o 
  -4   2   8        0.30        2.58      0.97 o 
  -3   2   8     6336.43     6362.13    130.02 o 
  -2   2   8      259.30      250.12      4.75 o 
  -1   2   8       52.70       56.10      2.04 o 
   0   2   8       34.68       46.43      1.39 o 
   1   2   8     1068.41     1083.14     18.39 o 
   2   2   8        0.12        1.63      0.76 o 
   3   2   8      953.96      901.51     21.52 o 
   4   2   8     1260.43     1282.24     29.94 o 
   5   2   8      184.26      179.13      5.24 o 
   6   2   8       32.85       34.43      2.51 o 
   7   2   8      574.40      508.95     17.27 o 
   8   2   8        4.86        5.09      2.47 o 
   9   2   8        2.35        6.01      3.37 o 
  10   2   8       10.14        7.01      5.67 o 
 -10   3   8       85.60      102.49     12.10 o 
  -9   3   8       80.07       74.26      5.76 o 
  -8   3   8       41.15       42.42      6.71 o 
  -7   3   8       74.31       76.17      4.98 o 
  -6   3   8       10.54        8.71      2.27 o 
  -5   3   8     1665.06     1667.85     35.60 o 
  -4   3   8       19.81       21.78      2.86 o 
  -3   3   8      113.70      130.82      4.05 o 
  -2   3   8      134.45      120.70      3.59 o 
  -1   3   8        0.93        1.44      0.71 o 
   0   3   8     1165.21     1162.23     19.73 o 
   1   3   8      474.76      471.70      8.57 o 
   2   3   8        1.30        4.02      1.10 o 
   3   3   8      679.91      661.63     12.85 o 
   4   3   8        0.00       -0.41      0.97 o 
   5   3   8        9.97       12.71      1.77 o 
   6   3   8       11.36       15.68      3.31 o 
   7   3   8        0.33        1.38      1.96 o 
   8   3   8       70.72       69.43      5.39 o 
   9   3   8      243.64      232.05     11.01 o 
 -10   4   8        3.15        2.48      3.50 o 
  -9   4   8       88.42       85.96      6.32 o 
  -8   4   8        7.03       10.77      3.45 o 
  -7   4   8      112.61      105.15      4.27 o 
  -6   4   8       69.28       66.46      3.29 o 
  -5   4   8     1386.48     1361.35     29.65 o 
  -4   4   8        1.06        2.15      1.38 o 
  -3   4   8      862.84      902.14     25.34 o 
  -2   4   8      421.69      404.07     10.24 o 
  -1   4   8      960.57      919.46     20.06 o 
   0   4   8        3.69        0.75      0.66 o 
   1   4   8        2.33        0.87      0.70 o 
   2   4   8      120.89      108.64      3.20 o 
   3   4   8      604.73      578.56     11.56 o 
   4   4   8      586.94      586.14     12.07 o 
   5   4   8      481.69      456.35      9.72 o 
   6   4   8       25.97       31.58      3.02 o 
   7   4   8      202.70      175.78      9.95 o 
   8   4   8      134.79      130.74      6.13 o 
   9   4   8       93.41      109.11     10.75 o 
  -9   5   8        8.26        4.26      2.69 o 
  -8   5   8       39.42       36.42      4.04 o 
  -7   5   8        7.31        3.36      1.83 o 
  -6   5   8      121.16      109.29      4.37 o 
  -5   5   8       52.52       65.10      4.48 o 
  -4   5   8       72.53       71.66      3.70 o 
  -3   5   8        5.38        4.29      1.44 o 
  -2   5   8       76.90       84.65      2.89 o 
  -1   5   8        5.25        2.92      0.97 o 
   0   5   8      331.85      325.00      8.18 o 
   1   5   8       96.35      102.48      2.81 o 
   2   5   8        0.21        1.93      1.08 o 
   3   5   8      821.01      781.42     15.32 o 
   4   5   8       55.55       51.04      2.56 o 
   5   5   8        4.33        4.05      1.54 o 
   6   5   8        0.07       -1.17      1.70 o 
   7   5   8        1.44       -0.71      2.50 o 
   8   5   8        0.77        2.95      3.13 o 
   9   5   8        7.63        7.57      5.48 o 
  -9   6   8       35.33       36.09      4.27 o 
  -8   6   8       17.27       17.16      3.92 o 
  -7   6   8       39.42       43.95      3.46 o 
  -6   6   8        2.71        3.60      2.04 o 
  -5   6   8        0.96       -0.08      1.58 o 
  -4   6   8     1398.44     1335.27     29.48 o 
  -3   6   8      404.11      396.72     10.18 o 
  -2   6   8      248.16      258.62      8.18 o 
  -1   6   8        6.22        7.71      2.70 o 
   0   6   8      203.39      201.61      5.86 o 
   1   6   8      927.74      865.41     19.14 o 
   2   6   8      131.30      139.47      4.17 o 
   3   6   8       88.80       92.96      3.32 o 
   4   6   8        3.06        1.10      1.28 o 
   5   6   8        0.43       -0.09      1.46 o 
   6   6   8       52.12       50.40      3.27 o 
   7   6   8       35.50       38.78      4.85 o 
   8   6   8       18.92       19.21      6.57 o 
  -8   7   8       42.27       41.57      3.73 o 
  -7   7   8        5.39        1.42      2.19 o 
  -6   7   8        2.61        2.07      2.03 o 
  -5   7   8        9.09        6.47      1.98 o 
  -4   7   8       14.12       13.75      3.40 o 
  -3   7   8      196.14      168.75      8.68 o 
  -2   7   8      360.87      345.69      9.25 o 
  -1   7   8       12.65       10.39      1.57 o 
   0   7   8        0.01       -0.21      1.13 o 
   1   7   8      140.08      126.41      5.88 o 
   2   7   8        1.71        0.49      1.81 o 
   3   7   8       15.08       18.74      1.97 o 
   4   7   8       16.14       19.66      2.34 o 
   5   7   8       10.49        9.69      2.04 o 
   6   7   8       63.77       61.01      4.57 o 
   7   7   8       28.79       30.92      4.84 o 
   8   7   8        0.16       -3.96      3.96 o 
  -7   8   8       31.30       30.46      3.47 o 
  -6   8   8       91.24       93.04      4.80 o 
  -5   8   8       43.40       51.12      3.76 o 
  -4   8   8       76.42       75.69      4.61 o 
  -3   8   8      149.86      145.77      5.47 o 
  -2   8   8       27.87       29.72      2.66 o 
  -1   8   8      226.29      233.40      7.06 o 
   0   8   8        0.38        0.58      1.47 o 
   1   8   8       20.56       26.62      2.99 o 
   2   8   8      155.93      160.84      5.53 o 
   3   8   8      240.34      256.53      7.50 o 
   4   8   8        3.24        1.09      1.81 o 
   5   8   8      120.84      137.23      6.65 o 
   6   8   8        0.79       -0.23      2.33 o 
   7   8   8       27.88       19.27      5.93 o 
  -6   9   8        0.13       -1.36      2.19 o 
  -5   9   8       51.90       60.43      4.14 o 
  -4   9   8        5.74        5.08      2.91 o 
  -3   9   8        1.89        3.13      2.02 o 
  -2   9   8       57.71       52.75      3.52 o 
  -1   9   8        1.07       -0.50      1.68 o 
   0   9   8       78.42       85.64      4.09 o 
   1   9   8        2.00       -0.35      1.91 o 
   2   9   8       20.47       19.86      2.75 o 
   3   9   8       81.32       92.77      7.08 o 
   4   9   8        0.13        1.12      3.07 o 
   5   9   8       18.41       21.47      3.53 o 
   6   9   8       40.15       32.07      8.41 o 
  -5  10   8       18.11       26.69      6.96 o 
  -4  10   8       67.10       76.94      4.76 o 
  -3  10   8       15.76       16.28      2.81 o 
  -2  10   8        0.66       -0.26      1.91 o 
  -1  10   8       43.62       61.31      6.75 o 
   0  10   8        0.02       -2.10      2.10 o 
   1  10   8       83.81       86.18      5.20 o 
   2  10   8       16.08       22.90      4.68 o 
   3  10   8       30.65       34.56      6.18 o 
   4  10   8        3.61       -0.26      4.78 o 
  -2  11   8        0.21        3.18      4.05 o 
  -1  11   8        0.67       -0.04      2.82 o 
   0  11   8        0.01        0.09      2.87 o 
   1  11   8        0.02        0.76      3.16 o 
  -9   0   9      591.18      541.16     28.23 o 
  -7   0   9      152.22       88.42      7.17 o 
  -5   0   9      766.24      819.44     25.04 o 
  -3   0   9      907.69      924.32     22.31 o 
  -1   0   9      657.61      731.72     17.76 o 
   1   0   9     1751.68     1744.67     45.26 o 
   3   0   9     1151.97     1234.74     35.56 o 
   5   0   9      115.99      127.09      6.69 o 
   7   0   9       97.72      101.25      5.94 o 
   9   0   9       36.11       32.51      7.04 o 
 -10   1   9        0.25       -2.91      2.97 o 
  -9   1   9       96.38       94.37      6.25 o 
  -8   1   9      164.70      175.85      8.29 o 
  -7   1   9        3.23       -0.72      1.78 o 
  -6   1   9       28.20       24.43      3.29 o 
  -5   1   9      124.87      112.98      3.59 o 
  -4   1   9       39.32       40.13      1.42 o 
  -3   1   9        7.38       10.29      1.00 o 
  -2   1   9      491.80      492.78      8.74 o 
  -1   1   9       46.31       39.44      1.29 o 
   0   1   9      967.75      987.90     16.76 o 
   1   1   9       23.55       17.33      0.94 o 
   2   1   9      752.10      784.01     14.75 o 
   3   1   9       30.90       34.18      2.21 o 
   4   1   9      156.03      147.30      4.43 o 
   5   1   9       38.98       25.47      2.16 o 
   6   1   9       11.57        6.64      1.73 o 
   7   1   9       30.01       25.31      2.90 o 
   8   1   9       67.38       60.64      5.48 o 
   9   1   9        1.62       -2.94      2.98 o 
  10   1   9        1.10        1.76      3.61 o 
 -10   2   9        5.32        3.97      3.36 o 
  -9   2   9        5.41        5.05      3.07 o 
  -8   2   9        1.57        0.02      2.32 o 
  -7   2   9       60.13       44.35      3.08 o 
  -6   2   9      814.80      810.58     21.28 o 
  -5   2   9       16.47       13.65      2.06 o 
  -4   2   9        3.51        1.62      0.94 o 
  -3   2   9       13.06       14.86      1.15 o 
  -2   2   9      878.81      849.14     14.60 o 
  -1   2   9        4.53        2.33      0.53 o 
   0   2   9       95.57      140.51      3.02 o 
   1   2   9     1638.07     1715.76     28.73 o 
   2   2   9      135.56      163.96      3.97 o 
   3   2   9     1256.34     1311.66     28.86 o 
   4   2   9     2266.23     2300.59     45.83 o 
   5   2   9       60.18       61.82      3.01 o 
   6   2   9       17.04       17.92      2.02 o 
   7   2   9       24.73       26.60      3.02 o 
   8   2   9       82.97       91.76      6.65 o 
   9   2   9       25.98       18.60      5.10 o 
  10   2   9       43.02       37.73      8.10 o 
 -10   3   9      121.12      131.91      8.20 o 
  -9   3   9        1.96        1.13      3.18 o 
  -8   3   9      447.29      461.97     16.12 o 
  -7   3   9      150.42      140.13      5.74 o 
  -6   3   9      327.31      314.82      8.31 o 
  -5   3   9      192.32      194.73      5.77 o 
  -4   3   9      364.68      359.90     17.30 o 
  -3   3   9      220.56      221.97      5.83 o 
  -2   3   9     1541.08     1553.98     29.14 o 
  -1   3   9        0.06        0.28      0.55 o 
   0   3   9        3.54        8.34      1.13 o 
   1   3   9      597.68      626.83     12.16 o 
   2   3   9     1504.69     1518.09     27.91 o 
   3   3   9      114.20      122.55      3.48 o 
   4   3   9       12.13       10.18      1.60 o 
   5   3   9        9.36        9.74      1.72 o 
   6   3   9       70.57       71.96      4.42 o 
   7   3   9       53.91       51.33      3.93 o 
   8   3   9        1.96        0.60      2.24 o 
   9   3   9       78.61       82.62      6.91 o 
 -10   4   9        0.12        9.37      5.36 o 
  -9   4   9      164.33      167.92     11.97 o 
  -8   4   9       44.74       41.72      3.71 o 
  -7   4   9        7.66        5.26      2.16 o 
  -6   4   9       41.35       40.27      2.83 o 
  -5   4   9     1389.96     1384.14     30.14 o 
  -4   4   9     1284.63     1283.75     39.90 o 
  -3   4   9     1469.42     1511.14     34.38 o 
  -2   4   9      488.98      495.90     11.55 o 
  -1   4   9       11.12        6.84      0.96 o 
   0   4   9       22.34       18.92      1.56 o 
   1   4   9      313.51      275.62      6.12 o 
   2   4   9      638.25      610.11     12.14 o 
   3   4   9       92.24       91.99      3.04 o 
   4   4   9      471.85      429.61     10.53 o 
   5   4   9        5.73        5.57      1.60 o 
   6   4   9       79.26       74.55      4.16 o 
   7   4   9      137.11      132.23      5.87 o 
   8   4   9       37.48       31.05      3.70 o 
   9   4   9        1.48       -3.60      4.41 o 
  -9   5   9      133.23      142.15      9.74 o 
  -8   5   9       18.75       21.61      3.66 o 
  -7   5   9        1.83       -1.53      1.69 o 
  -6   5   9      127.21      130.26      4.90 o 
  -5   5   9      375.85      384.04     10.07 o 
  -4   5   9       64.76       72.94      3.55 o 
  -3   5   9       78.50       89.77      3.64 o 
  -2   5   9       83.73       87.46      3.25 o 
  -1   5   9       92.56       86.23      3.24 o 
   0   5   9        1.28        0.45      0.87 o 
   1   5   9      517.37      511.01     10.47 o 
   2   5   9      392.52      355.61      8.39 o 
   3   5   9       34.29       40.18      2.61 o 
   4   5   9        0.40        0.53      1.22 o 
   5   5   9        4.54       -0.29      1.41 o 
   6   5   9        8.96        8.34      2.31 o 
   7   5   9        3.25        2.03      2.15 o 
   8   5   9        0.03       -0.12      2.71 o 
   9   5   9       20.11        8.87      5.55 o 
  -9   6   9       26.40       25.67      4.83 o 
  -8   6   9       58.94       55.31      6.20 o 
  -7   6   9      178.22      159.48      5.97 o 
  -6   6   9       95.36      102.80      4.48 o 
  -5   6   9      218.58      212.27      7.38 o 
  -4   6   9      752.47      748.16     29.50 o 
  -3   6   9      108.81      123.85      4.56 o 
  -2   6   9        0.17       -1.24      1.24 o 
  -1   6   9       60.63       53.86      2.44 o 
   0   6   9       30.98       36.18      2.08 o 
   1   6   9      183.46      190.98      5.76 o 
   2   6   9       84.33       90.40      3.33 o 
   3   6   9      467.43      450.84      9.78 o 
   4   6   9      270.85      270.42      6.68 o 
   5   6   9      103.57      100.27      5.59 o 
   6   6   9       14.88       15.84      2.75 o 
   7   6   9       18.19       11.10      3.56 o 
   8   6   9        0.06        2.31      3.32 o 
  -8   7   9       46.34       48.51      3.98 o 
  -7   7   9       26.03       27.84      3.19 o 
  -6   7   9       31.20       24.27      2.98 o 
  -5   7   9        0.72        2.23      1.87 o 
  -4   7   9        3.93        1.48      1.65 o 
  -3   7   9       57.43       59.84      3.40 o 
  -2   7   9      228.79      232.71     10.60 o 
  -1   7   9       19.85       10.27      1.57 o 
   0   7   9        0.05        0.46      1.57 o 
   1   7   9        0.62        0.32      1.40 o 
   2   7   9       76.30       74.20      3.42 o 
   3   7   9       32.91       49.32      2.75 o 
   4   7   9        0.68        0.15      1.57 o 
   5   7   9        0.71        0.21      1.73 o 
   6   7   9       13.44       15.28      3.87 o 
   7   7   9       24.45       20.48      4.46 o 
  -7   8   9        5.98        1.69      2.34 o 
  -6   8   9       65.21       78.40      4.63 o 
  -5   8   9        6.84        8.39      2.40 o 
  -4   8   9      179.95      174.65      8.83 o 
  -3   8   9       16.22       19.69      2.46 o 
  -2   8   9        0.08       -0.20      1.63 o 
  -1   8   9        0.18        0.20      1.50 o 
   0   8   9       80.83       73.82      4.22 o 
   1   8   9       31.75       24.74      2.53 o 
   2   8   9       97.08      110.25      4.54 o 
   3   8   9        0.63        0.36      2.16 o 
   4   8   9       58.06       58.23      4.21 o 
   5   8   9       20.04       27.89      4.19 o 
   6   8   9       66.69       68.79      5.20 o 
  -6   9   9       64.82       87.20      7.14 o 
  -5   9   9       16.92       26.79      3.51 o 
  -4   9   9       56.06       58.39      4.03 o 
  -3   9   9       91.93       84.74      4.37 o 
  -2   9   9       16.88       16.16      2.47 o 
  -1   9   9       18.06       10.44      2.55 o 
   0   9   9       98.62      113.37      5.56 o 
   1   9   9        0.12       -1.58      1.61 o 
   2   9   9        2.96        4.75      3.13 o 
   3   9   9       26.00       31.69      6.71 o 
   4   9   9       10.80        9.72      4.10 o 
   5   9   9        0.92        3.26      3.35 o 
  -4  10   9       34.98       49.97      5.48 o 
  -3  10   9       12.67       16.23      2.82 o 
  -2  10   9       17.21       19.51      3.26 o 
  -1  10   9       75.75       86.24      7.23 o 
   0  10   9       18.22       12.76      3.51 o 
   1  10   9        5.69        5.18      2.11 o 
   2  10   9       57.75       65.95      6.75 o 
   3  10   9      117.42      126.77      8.82 o 
 -10   0  10       62.81       68.01      8.51 o 
  -8   0  10        6.51        0.09      3.26 o 
  -6   0  10      451.87      497.25     24.83 o 
  -4   0  10      112.33      104.15      6.03 o 
  -2   0  10      156.04      173.02      5.08 o 
   0   0  10      143.96      202.28      5.69 o 
   2   0  10      446.91      538.86     22.46 o 
   4   0  10       35.72       38.00      3.89 o 
   6   0  10       72.20       63.24      4.76 o 
   8   0  10       22.54       26.64      6.01 o 
 -10   1  10        2.39        4.74      3.27 o 
  -9   1  10       50.41       60.07      5.46 o 
  -8   1  10      288.82      305.41     12.42 o 
  -7   1  10        2.33       -1.37      2.03 o 
  -6   1  10       26.13       22.21      2.29 o 
  -5   1  10      595.72      587.60     13.29 o 
  -4   1  10      612.08      620.31     12.22 o 
  -3   1  10       51.99       55.72      1.71 o 
  -2   1  10     2892.04     3080.35     50.84 o 
  -1   1  10        0.64        1.01      0.72 o 
   0   1  10      107.17      116.63      2.64 o 
   1   1  10      700.37      717.12     13.55 o 
   2   1  10     1308.21     1286.45     26.28 o 
   3   1  10      179.05      189.61      5.17 o 
   4   1  10       44.66       39.76      2.48 o 
   5   1  10        8.16        4.70      1.59 o 
   6   1  10       36.92       37.61      3.08 o 
   7   1  10        2.02        0.90      1.96 o 
   8   1  10      126.16      128.81      7.56 o 
   9   1  10        0.36       -3.27      3.27 o 
 -10   2  10        0.00        0.40      3.00 o 
  -9   2  10      183.43      202.42      9.77 o 
  -8   2  10        2.27       -2.31      3.07 o 
  -7   2  10        4.33        5.56      1.85 o 
  -6   2  10       30.54       34.07      2.78 o 
  -5   2  10      536.42      536.81     12.47 o 
  -4   2  10        6.16       10.63      1.94 o 
  -3   2  10       18.58       10.86      1.20 o 
  -2   2  10      474.85      470.05      8.48 o 
  -1   2  10      215.63      186.97      3.85 o 
   0   2  10       87.26      105.60      2.51 o 
   1   2  10      702.28      665.72     12.76 o 
   2   2  10      143.89      140.28      3.63 o 
   3   2  10      119.84      121.57      3.87 o 
   4   2  10      132.53      149.25      4.74 o 
   5   2  10       10.40       12.38      1.93 o 
   6   2  10        1.91       -0.13      1.49 o 
   7   2  10       12.58       21.52      2.89 o 
   8   2  10        2.02       -0.19      2.21 o 
   9   2  10        0.82       -1.64      3.25 o 
 -10   3  10        1.18       -1.96      3.22 o 
  -9   3  10      172.55      158.43     10.99 o 
  -8   3  10      171.40      158.89     15.03 o 
  -7   3  10       56.41       63.98      3.94 o 
  -6   3  10       44.23       36.81      2.68 o 
  -5   3  10      113.31      113.10      4.73 o 
  -4   3  10      693.26      689.52     18.34 o 
  -3   3  10     1291.07     1224.30     26.16 o 
  -2   3  10       51.77       52.46      2.07 o 
  -1   3  10      469.62      450.67      8.26 o 
   0   3  10      289.78      282.89      5.54 o 
   1   3  10     1107.88     1091.88     20.38 o 
   2   3  10      101.79      120.87      3.42 o 
   3   3  10      868.13      859.77     20.78 o 
   4   3  10      347.93      353.14      8.66 o 
   5   3  10      223.21      219.25      6.87 o 
   6   3  10        1.99        1.26      2.36 o 
   7   3  10        5.58        7.38      2.41 o 
   8   3  10       11.96       15.00      2.97 o 
   9   3  10       66.41       88.76      7.14 o 
  -9   4  10        1.18        3.12      2.67 o 
  -8   4  10       37.08       46.15      3.95 o 
  -7   4  10       32.22       28.19      3.12 o 
  -6   4  10       64.65       69.01      3.33 o 
  -5   4  10        1.70       -1.16      1.43 o 
  -4   4  10     2227.11     2266.64     67.71 o 
  -3   4  10        6.57        7.47      2.31 o 
  -2   4  10       41.25       39.69      1.93 o 
  -1   4  10       53.62       52.44      2.51 o 
   0   4  10       26.64       32.92      1.49 o 
   1   4  10      225.21      218.63      5.20 o 
   2   4  10       29.28       27.31      1.80 o 
   3   4  10      563.93      546.93     12.31 o 
   4   4  10      635.76      605.69     13.63 o 
   5   4  10       12.46        7.09      2.01 o 
   6   4  10        0.27       -1.31      1.79 o 
   7   4  10        0.10        0.96      2.14 o 
   8   4  10        2.38        0.69      2.37 o 
   9   4  10        3.09        4.74      3.56 o 
  -9   5  10       93.53      110.40      8.93 o 
  -8   5  10      256.20      256.69     18.28 o 
  -7   5  10      116.56      122.61      6.50 o 
  -6   5  10       48.33       50.68      4.84 o 
  -5   5  10       95.89       99.17      4.13 o 
  -4   5  10       58.21       58.75      6.13 o 
  -3   5  10      512.36      499.74     19.44 o 
  -2   5  10      853.44      803.58     21.24 o 
  -1   5  10        3.10        0.74      1.31 o 
   0   5  10      103.80      106.80      3.78 o 
   1   5  10        2.16        1.86      1.38 o 
   2   5  10      926.67      877.12     17.08 o 
   3   5  10      808.65      776.52     16.88 o 
   4   5  10      341.16      322.34      7.48 o 
   5   5  10       11.32       11.01      2.27 o 
   6   5  10       51.90       54.96      4.02 o 
   7   5  10        8.49        6.38      2.51 o 
   8   5  10       37.80       40.90      4.04 o 
  -9   6  10       48.94       49.05      8.04 o 
  -8   6  10        1.13       -0.73      2.35 o 
  -7   6  10       68.67       71.59      4.16 o 
  -6   6  10       23.28       22.44      2.76 o 
  -5   6  10       41.71       35.99      4.81 o 
  -4   6  10        1.36        4.58      1.78 o 
  -3   6  10       31.80       37.06      2.69 o 
  -2   6  10        6.09        4.12      1.56 o 
  -1   6  10      224.23      227.37      6.51 o 
   0   6  10        0.15       -0.14      1.50 o 
   1   6  10       42.41       46.52      2.78 o 
   2   6  10      257.30      250.30      6.21 o 
   3   6  10        2.88        1.20      1.64 o 
   4   6  10       98.90       89.59      3.46 o 
   5   6  10       18.43       17.79      2.68 o 
   6   6  10        9.77       13.50      2.70 o 
   7   6  10       58.83       59.91      4.69 o 
   8   6  10        0.00       -3.76      3.76 o 
  -8   7  10        0.26       -2.48      2.48 o 
  -7   7  10       78.23       78.99      4.53 o 
  -6   7  10        1.37       -0.61      1.93 o 
  -5   7  10      355.43      363.86     12.94 o 
  -4   7  10        5.79        6.13      2.09 o 
  -3   7  10        1.52        2.81      1.74 o 
  -2   7  10       12.17       10.06      1.92 o 
  -1   7  10      137.49      120.65      5.33 o 
   0   7  10        9.67       10.98      1.79 o 
   1   7  10       64.32       57.97      3.19 o 
   2   7  10       19.79       17.29      2.11 o 
   3   7  10      109.04      103.80      8.02 o 
   4   7  10       34.00       35.28      2.97 o 
   5   7  10       28.37       26.65      2.72 o 
   6   7  10        0.02       -1.06      2.04 o 
   7   7  10        0.16        3.10      3.30 o 
  -7   8  10       25.82       24.49      3.88 o 
  -6   8  10        3.47        2.45      2.32 o 
  -5   8  10        2.26       -1.45      1.95 o 
  -4   8  10       20.20       30.24      3.04 o 
  -3   8  10        0.68       -0.51      1.72 o 
  -2   8  10       39.95       40.98      3.09 o 
  -1   8  10        9.60       12.30      3.00 o 
   0   8  10       39.03       40.81      2.94 o 
   1   8  10        0.80       -1.44      1.44 o 
   2   8  10        0.12       -0.50      1.62 o 
   3   8  10      134.33      148.78      5.43 o 
   4   8  10       28.85       35.48      3.65 o 
   5   8  10        8.32        8.15      2.69 o 
   6   8  10        0.33        1.95      3.01 o 
  -6   9  10        0.02       -3.50      4.39 o 
  -5   9  10        7.82        3.80      2.48 o 
  -4   9  10        0.80        0.50      2.15 o 
  -3   9  10      109.10      120.02      5.22 o 
  -2   9  10       17.57       22.37      3.24 o 
  -1   9  10       47.08       47.36      4.83 o 
   0   9  10        6.24       10.58      2.34 o 
   1   9  10        7.75        4.46      2.00 o 
   2   9  10        6.57        6.28      2.30 o 
   3   9  10       83.30      104.63      5.71 o 
   4   9  10        0.69       -2.63      2.63 o 
   5   9  10       55.32       65.13      9.45 o 
  -4  10  10        9.06       11.28      5.86 o 
  -3  10  10        0.00        1.00      2.55 o 
  -2  10  10        2.10        1.92      2.46 o 
  -1  10  10        7.84        0.74      2.72 o 
   0  10  10        0.06       -1.45      2.10 o 
   1  10  10        1.46        2.98      2.36 o 
   2  10  10        0.49        5.42      2.47 o 
   3  10  10       68.82       66.83      7.16 o 
  -9   0  11       23.41       13.22      4.71 o 
  -7   0  11        8.11       -0.32      2.59 o 
  -5   0  11        8.48       -2.76      2.88 o 
  -3   0  11      214.27      233.20      6.59 o 
  -1   0  11      400.59      385.98     10.02 o 
   1   0  11       36.16       49.17      3.22 o 
   3   0  11      473.13      458.87     14.81 o 
   5   0  11      392.60      364.35     12.95 o 
   7   0  11       11.48        8.74      2.91 o 
   9   0  11        2.51        7.70      5.26 o 
 -10   1  11       14.55       16.32      4.01 o 
  -9   1  11        0.44       -0.90      2.65 o 
  -8   1  11      310.74      280.93     14.49 o 
  -7   1  11        1.69        2.08      2.03 o 
  -6   1  11       13.69        8.86      2.45 o 
  -5   1  11      583.68      599.58     13.61 o 
  -4   1  11       26.21       27.15      1.87 o 
  -3   1  11      106.91      123.70      2.88 o 
  -2   1  11      812.54      886.92     15.27 o 
  -1   1  11       15.64       15.96      1.00 o 
   0   1  11       97.26       98.22      2.41 o 
   1   1  11       76.39       79.12      2.38 o 
   2   1  11      122.00      137.24      4.05 o 
   3   1  11        0.02       -0.46      1.12 o 
   4   1  11      319.65      305.56      7.77 o 
   5   1  11      342.88      346.89      8.83 o 
   6   1  11        0.43       -1.38      1.38 o 
   7   1  11        3.02       -1.47      1.74 o 
   8   1  11       67.80       81.64      9.75 o 
   9   1  11      122.39      148.21      8.91 o 
 -10   2  11      197.82      192.55      9.94 o 
  -9   2  11       65.55       74.06      5.68 o 
  -8   2  11       73.77       79.65      5.49 o 
  -7   2  11        0.17        1.51      2.26 o 
  -6   2  11        8.31       13.26      2.13 o 
  -5   2  11      546.40      504.31     11.85 o 
  -4   2  11     2919.59     2910.74     60.48 o 
  -3   2  11        0.28        1.67      1.20 o 
  -2   2  11      103.84      107.61      3.05 o 
  -1   2  11       10.79       10.47      0.90 o 
   0   2  11        0.34        0.54      0.76 o 
   1   2  11      303.76      303.59      6.49 o 
   2   2  11       42.09       43.50      1.98 o 
   3   2  11       53.06       57.59      2.75 o 
   4   2  11        4.23        4.69      1.90 o 
   5   2  11      120.97      118.56      4.37 o 
   6   2  11       31.29       28.05      2.53 o 
   7   2  11        0.08        1.26      2.03 o 
   8   2  11        0.59       -1.39      2.17 o 
   9   2  11       33.31       40.76      5.64 o 
  -9   3  11        5.10       12.21      4.94 o 
  -8   3  11      313.64      312.69     13.10 o 
  -7   3  11       70.78       78.77      5.87 o 
  -6   3  11      176.59      181.15      6.48 o 
  -5   3  11      127.27      118.74      4.15 o 
  -4   3  11      696.94      673.72     18.48 o 
  -3   3  11       25.64       25.09      1.68 o 
  -2   3  11     2362.27     2344.05     48.27 o 
  -1   3  11        1.00        1.51      0.84 o 
   0   3  11      521.77      518.79     10.35 o 
   1   3  11       43.02       45.24      2.16 o 
   2   3  11      962.99      914.66     17.49 o 
   3   3  11      505.04      477.70     10.96 o 
   4   3  11      834.06      791.78     17.25 o 
   5   3  11        4.60        5.06      1.74 o 
   6   3  11       41.04       45.93      3.06 o 
   7   3  11        0.23        0.80      2.04 o 
   8   3  11      159.41      156.70      8.14 o 
   9   3  11        0.15        4.73      5.14 o 
  -9   4  11       56.60       59.72      6.14 o 
  -8   4  11       47.32       49.26      4.20 o 
  -7   4  11      262.35      252.89      9.47 o 
  -6   4  11        2.05        1.63      1.65 o 
  -5   4  11       23.84       21.48      2.62 o 
  -4   4  11     1446.75     1458.30     50.44 o 
  -3   4  11      269.57      273.12      7.26 o 
  -2   4  11      207.68      195.02      4.90 o 
  -1   4  11      466.26      480.24     12.99 o 
   0   4  11       11.09        8.76      1.36 o 
   1   4  11      310.86      295.59      6.62 o 
   2   4  11        7.88        9.89      1.38 o 
   3   4  11       33.63       40.24      2.60 o 
   4   4  11        0.34        3.36      1.59 o 
   5   4  11        0.17       -1.03      1.40 o 
   6   4  11        1.03       -1.82      1.82 o 
   7   4  11        0.67       -1.67      2.18 o 
   8   4  11        1.65        2.10      2.36 o 
  -9   5  11        5.67        1.90      2.60 o 
  -8   5  11        1.78       -2.16      2.16 o 
  -7   5  11        8.41        4.79      2.10 o 
  -6   5  11      375.75      378.97     15.99 o 
  -5   5  11       24.04       29.23      3.81 o 
  -4   5  11        3.93        3.19      2.10 o 
  -3   5  11      228.90      220.59     15.57 o 
  -2   5  11        5.54        6.78      1.41 o 
  -1   5  11      322.89      281.41      7.43 o 
   0   5  11       59.29       59.42      2.88 o 
   1   5  11      277.39      276.30      7.36 o 
   2   5  11      534.39      531.99     11.10 o 
   3   5  11        1.91        3.04      1.55 o 
   4   5  11      109.21      100.36      4.29 o 
   5   5  11       92.97       88.56      3.82 o 
   6   5  11        2.13       -1.76      1.76 o 
   7   5  11        0.10       -1.77      2.07 o 
   8   5  11        1.29       -0.50      2.55 o 
  -8   6  11       65.91       76.09      5.35 o 
  -7   6  11        5.87        3.18      2.11 o 
  -6   6  11        2.42        3.30      1.99 o 
  -5   6  11       41.06       39.37      3.84 o 
  -4   6  11       28.36       35.72      2.85 o 
  -3   6  11      160.29      156.05      6.14 o 
  -2   6  11       23.52       19.28      2.37 o 
  -1   6  11        1.47        5.30      1.50 o 
   0   6  11       10.86        4.97      1.50 o 
   1   6  11        8.95        4.44      1.52 o 
   2   6  11       29.69       31.60      2.53 o 
   3   6  11      165.63      168.42      5.30 o 
   4   6  11       22.50       20.18      2.04 o 
   5   6  11       84.39       79.95      4.60 o 
   6   6  11       10.18       15.10      2.81 o 
   7   6  11       29.42       28.55      3.67 o 
  -7   7  11       19.91       20.28      2.99 o 
  -6   7  11       31.74       31.16      3.17 o 
  -5   7  11       45.41       50.96      5.09 o 
  -4   7  11       80.25       81.68      4.18 o 
  -3   7  11      258.99      252.06     11.28 o 
  -2   7  11      115.17      120.69      5.32 o 
  -1   7  11       36.78       28.50      2.45 o 
   0   7  11       54.93       49.58      3.20 o 
   1   7  11       44.85       38.24      3.18 o 
   2   7  11      273.46      239.81      7.11 o 
   3   7  11      173.27      172.94      5.72 o 
   4   7  11       31.86       36.74      3.08 o 
   5   7  11        0.00       -1.94      1.94 o 
   6   7  11       59.26       65.63      4.61 o 
   7   7  11        0.02        2.04      4.52 o 
  -7   8  11       15.26        5.34      5.53 o 
  -6   8  11        0.01       -2.02      2.02 o 
  -5   8  11       41.93       50.09      3.79 o 
  -4   8  11        4.93        2.89      2.15 o 
  -3   8  11       11.89       12.50      2.33 o 
  -2   8  11        3.79        4.21      2.68 o 
  -1   8  11       49.28       48.93      3.74 o 
   0   8  11        8.73        9.41      1.98 o 
   1   8  11       35.93       41.82      3.03 o 
   2   8  11       15.31       13.41      2.28 o 
   3   8  11        3.97        4.69      2.03 o 
   4   8  11       30.24       49.15      5.89 o 
   5   8  11        9.70        7.63      3.25 o 
   6   8  11        3.99        5.01      4.84 o 
  -5   9  11        1.58       -0.96      2.61 o 
  -4   9  11      132.16      166.83     10.77 o 
  -3   9  11        1.94       -0.10      2.36 o 
  -2   9  11       29.08       32.67      4.46 o 
  -1   9  11       26.25       24.23      3.15 o 
   0   9  11      117.26      137.06      6.12 o 
   1   9  11        4.26        3.92      1.97 o 
   2   9  11       97.58      102.58      7.42 o 
   3   9  11        7.90       10.93      3.04 o 
   4   9  11        6.62        9.06      2.91 o 
  -2  10  11       27.20       21.97      4.20 o 
  -1  10  11        7.73        7.82      2.68 o 
   0  10  11        0.24        0.76      2.24 o 
   1  10  11        6.61        3.68      2.23 o 
   2  10  11       35.96       34.78      3.78 o 
 -10   0  12      276.38      305.81     19.05 o 
  -8   0  12       98.29       86.25      8.00 o 
  -6   0  12       13.36       11.90      3.68 o 
  -4   0  12     1571.58     1612.17     38.36 o 
  -2   0  12      368.31      394.29     10.35 o 
   0   0  12        4.35        5.44      1.06 o 
   2   0  12      858.23      862.29     25.65 o 
   4   0  12      170.58      165.59      7.38 o 
   6   0  12       34.98       28.30      5.49 o 
   8   0  12       48.34       49.54      7.67 o 
 -10   1  12       63.89       63.28      6.13 o 
  -9   1  12       23.51       20.63      3.96 o 
  -8   1  12      135.21      127.87      7.10 o 
  -6   1  12      384.09      319.21     12.38 o 
  -5   1  12      327.46      321.41      8.02 o 
  -4   1  12        9.49        3.37      2.55 o 
  -3   1  12      101.85      103.57      2.97 o 
  -2   1  12      118.34      123.03      2.94 o 
  -1   1  12       55.56       55.44      1.79 o 
   0   1  12        2.10        4.77      0.94 o 
   1   1  12        7.51        7.69      1.65 o 
   2   1  12      655.89      689.92     14.84 o 
   3   1  12       38.07       41.00      2.50 o 
   4   1  12      167.74      171.42      5.30 o 
   5   1  12      109.42      123.05      6.12 o 
   6   1  12        4.08       -1.00      1.59 o 
   7   1  12        0.02       -1.67      1.67 o 
   8   1  12       16.78       21.42      3.31 o 
   9   1  12       22.23       32.12      5.35 o 
  -9   2  12        0.33       -2.77      2.77 o 
  -8   2  12       48.83       42.76      4.60 o 
  -7   2  12      475.65      471.01     17.50 o 
  -6   2  12        8.11       10.10      1.97 o 
  -5   2  12      247.58      258.58      6.93 o 
  -4   2  12      156.95      156.92      4.77 o 
  -3   2  12      373.78      376.81      8.05 o 
  -2   2  12      131.73      130.23      3.52 o 
  -1   2  12      660.35      660.80     11.72 o 
   0   2  12        0.74       -0.73      0.73 o 
   1   2  12       30.78       31.65      2.10 o 
   2   2  12      282.93      280.78      6.99 o 
   3   2  12     1304.96     1296.02     26.73 o 
   4   2  12      277.66      262.70      7.10 o 
   5   2  12      154.98      148.44      5.05 o 
   6   2  12       11.99        9.65      2.05 o 
   7   2  12       14.26       15.58      3.97 o 
   8   2  12       60.68       68.84      5.12 o 
   9   2  12       24.16       31.14      7.44 o 
  -9   3  12      129.82      152.01      8.56 o 
  -8   3  12       57.16       50.53      4.89 o 
  -7   3  12        1.85        1.30      2.12 o 
  -6   3  12        4.78        5.81      1.62 o 
  -5   3  12      183.13      186.12      5.58 o 
  -4   3  12      234.30      227.94      6.37 o 
  -3   3  12      175.33      185.70      5.37 o 
  -2   3  12      237.05      241.09      6.67 o 
  -1   3  12      255.58      243.94      6.44 o 
   0   3  12       84.39       88.94      2.78 o 
   1   3  12       44.49       41.23      2.00 o 
   2   3  12        0.58        0.74      1.16 o 
   3   3  12      146.37      141.62      4.55 o 
   4   3  12       96.01      104.43      4.02 o 
   5   3  12      315.17      298.97      8.05 o 
   6   3  12        0.11       -0.48      1.55 o 
   7   3  12        6.19        6.19      2.42 o 
   8   3  12       14.54       15.51      3.72 o 
  -9   4  12       77.15       70.20      6.09 o 
  -8   4  12       68.93       76.09      5.02 o 
  -7   4  12      128.06      126.93      5.81 o 
  -6   4  12        3.84        1.46      1.59 o 
  -5   4  12      261.13      239.63      9.68 o 
  -4   4  12      536.40      531.68     18.02 o 
  -3   4  12      302.93      289.82      9.86 o 
  -2   4  12       12.66       14.74      1.95 o 
  -1   4  12      124.14      111.99      3.88 o 
   0   4  12       84.13       80.51      3.17 o 
   1   4  12       59.24       57.69      2.42 o 
   2   4  12      164.37      176.11      5.34 o 
   3   4  12      795.16      765.17     16.90 o 
   4   4  12      211.78      207.59      6.18 o 
   5   4  12       53.30       53.77      3.23 o 
   6   4  12       24.60       28.90      3.28 o 
   7   4  12        0.89        1.99      2.18 o 
   8   4  12        1.70        0.93      2.64 o 
  -9   5  12        1.46       -3.17      4.40 o 
  -8   5  12       14.09       12.94      3.07 o 
  -7   5  12       41.53       46.54      3.98 o 
  -6   5  12        0.72        0.31      2.19 o 
  -5   5  12        1.87        0.51      2.69 o 
  -4   5  12      213.72      210.37      8.83 o 
  -3   5  12      657.71      628.08     22.20 o 
  -2   5  12       89.06       90.62      4.47 o 
  -1   5  12       75.85       61.49      3.93 o 
   0   5  12       26.75       19.69      2.57 o 
   1   5  12      123.83      116.70      4.15 o 
   2   5  12        0.03        4.17      1.39 o 
   3   5  12       21.69       23.53      2.26 o 
   4   5  12       28.16       27.96      2.45 o 
   5   5  12       32.13       46.44      3.81 o 
   6   5  12       12.66       11.76      2.65 o 
   7   5  12        1.60       -0.22      2.20 o 
   8   5  12       52.45       44.31      5.41 o 
  -8   6  12      101.52      117.42      6.27 o 
  -7   6  12       52.15       49.90      3.74 o 
  -6   6  12      160.01      167.06      9.42 o 
  -5   6  12      125.90      125.33      5.00 o 
  -4   6  12      555.17      568.26     29.73 o 
  -3   6  12       22.18       17.16      2.13 o 
  -2   6  12       43.71       54.00      3.60 o 
  -1   6  12      156.34      154.01      5.12 o 
   0   6  12       20.21       18.31      2.10 o 
   1   6  12        0.04       -1.28      1.28 o 
   2   6  12       72.18       74.05      4.23 o 
   3   6  12        0.71        2.87      1.62 o 
   4   6  12       66.03       70.05      3.74 o 
   5   6  12        1.35        0.69      1.99 o 
   6   6  12       21.76       21.26      3.15 o 
   7   6  12       18.60       20.01      3.38 o 
  -7   7  12       14.62       12.91      2.79 o 
  -6   7  12      102.42      108.31      5.14 o 
  -5   7  12        0.20       -1.89      1.89 o 
  -4   7  12        6.68        2.69      2.29 o 
  -3   7  12        3.05        5.04      2.20 o 
  -2   7  12      140.87      132.49      5.68 o 
  -1   7  12       16.86       12.53      2.39 o 
   0   7  12       36.27       29.16      2.66 o 
   1   7  12       17.38       18.37      2.19 o 
   2   7  12      298.30      268.29      7.76 o 
   3   7  12       21.28       21.96      4.27 o 
   4   7  12        0.06        0.77      2.00 o 
   5   7  12       20.72       17.70      2.94 o 
   6   7  12       16.47       13.09      3.04 o 
  -6   8  12        3.39        0.36      2.24 o 
  -5   8  12       89.35       96.51      4.85 o 
  -4   8  12        0.01       -1.37      1.93 o 
  -3   8  12       57.72       56.69      5.47 o 
  -2   8  12       96.02       94.14      4.93 o 
  -1   8  12       42.14       37.44      3.42 o 
   0   8  12       10.07        5.72      2.14 o 
   1   8  12       13.13       20.28      2.51 o 
   2   8  12       26.90       24.90      2.69 o 
   3   8  12      138.64      135.78      5.45 o 
   4   8  12       35.35       46.82      4.97 o 
   5   8  12        9.16       11.18      3.44 o 
  -5   9  12       21.74       19.32      6.41 o 
  -4   9  12        3.55        3.53      2.82 o 
  -3   9  12        6.62        5.75      3.63 o 
  -2   9  12        9.53        4.46      2.38 o 
  -1   9  12        0.01       -1.42      1.99 o 
   0   9  12        5.33        3.02      2.25 o 
   1   9  12        0.81       -1.75      1.75 o 
   2   9  12        0.56        2.59      2.19 o 
   3   9  12       24.84       30.48      3.87 o 
   4   9  12       12.61       11.89      3.54 o 
  -1  10  12        1.42       -1.36      3.72 o 
   0  10  12       14.74        9.53      2.89 o 
   1  10  12       57.02       69.53      4.44 o 
  -9   0  13       33.34       34.06      6.58 o 
  -7   0  13      666.24      589.03     29.77 o 
  -5   0  13        4.05        7.74      3.32 o 
  -3   0  13      159.17      175.90      5.51 o 
  -1   0  13      640.51      654.63     16.41 o 
   1   0  13       98.66      102.59      4.78 o 
   3   0  13      797.31      823.22     25.11 o 
   5   0  13        4.29        1.85      2.49 o 
   7   0  13       44.45       44.83      4.90 o 
  -9   1  13       88.25       74.46      5.86 o 
  -8   1  13       80.57       79.66      5.55 o 
  -7   1  13       66.24       68.37      4.96 o 
  -6   1  13       36.22       42.13      3.95 o 
  -5   1  13        1.77        1.43      2.18 o 
  -4   1  13      193.10      193.22      5.41 o 
  -3   1  13     1394.82     1378.93     25.99 o 
  -2   1  13       56.49       65.03      2.06 o 
  -1   1  13       23.32       23.30      1.30 o 
   0   1  13       31.60       29.28      2.08 o 
   1   1  13      235.50      260.91      6.51 o 
   2   1  13        8.37       13.29      1.60 o 
   3   1  13      716.74      666.84     14.76 o 
   4   1  13      182.88      191.98      5.80 o 
   5   1  13       11.25        9.98      2.07 o 
   6   1  13        0.19       -1.55      1.55 o 
   7   1  13        5.45        0.84      1.88 o 
   8   1  13        0.02       -1.55      2.73 o 
  -9   2  13        6.50        3.67      3.11 o 
  -8   2  13       71.20       71.71      6.55 o 
  -7   2  13       41.04       41.19      4.36 o 
  -6   2  13       26.55       26.09      3.48 o 
  -5   2  13      201.13      198.60      5.77 o 
  -4   2  13      243.53      245.70      6.62 o 
  -3   2  13     1291.22     1293.54     24.64 o 
  -2   2  13        7.09        5.39      1.14 o 
  -1   2  13      180.37      179.39      4.37 o 
   0   2  13      180.54      180.77      4.42 o 
   1   2  13      202.23      198.70      5.34 o 
   2   2  13     1001.57     1019.96     21.36 o 
   3   2  13      165.07      164.72      5.06 o 
   4   2  13       43.98       56.38      3.16 o 
   5   2  13      140.40      125.53      4.67 o 
   6   2  13       11.01       15.26      2.32 o 
   7   2  13       12.42        6.67      3.87 o 
   8   2  13        0.63        2.84      2.67 o 
  -9   3  13       72.49       73.38      6.15 o 
  -8   3  13        1.49        4.48      3.22 o 
  -7   3  13       10.65        7.85      3.07 o 
  -6   3  13      262.63      254.54      8.54 o 
  -5   3  13        0.47        1.69      1.43 o 
  -4   3  13       50.16       53.27      2.87 o 
  -3   3  13      319.31      335.64      8.51 o 
  -2   3  13       45.40       50.37      2.59 o 
  -1   3  13       32.48       31.38      2.13 o 
   0   3  13        0.08       -0.84      0.84 o 
   1   3  13       29.19       37.60      1.99 o 
   2   3  13       32.55       28.62      2.16 o 
   3   3  13      118.75      113.44      4.86 o 
   4   3  13        2.16        0.98      1.56 o 
   5   3  13       27.24       27.96      2.55 o 
   6   3  13        7.19        6.64      2.07 o 
   7   3  13        1.39        0.28      2.24 o 
   8   3  13        5.41        3.38      2.70 o 
  -9   4  13        2.33        0.47      4.54 o 
  -8   4  13      149.96      166.29      8.06 o 
  -7   4  13      284.15      288.92     10.80 o 
  -6   4  13      244.86      250.57      8.07 o 
  -5   4  13      101.37      104.68      4.13 o 
  -4   4  13        2.98        4.61      1.60 o 
  -3   4  13       61.26       66.83      4.00 o 
  -2   4  13      137.92      125.87      4.68 o 
  -1   4  13      322.00      314.35      8.07 o 
   0   4  13      164.29      145.48      4.64 o 
   1   4  13       42.12       41.95      2.50 o 
   2   4  13      357.79      327.36      8.22 o 
   3   4  13      477.99      483.02     11.40 o 
   4   4  13      240.47      228.28      9.07 o 
   5   4  13      156.27      145.56      8.21 o 
   6   4  13       22.84       21.54      3.03 o 
   7   4  13       17.66       22.86      5.67 o 
   8   4  13        2.95        5.11      3.30 o 
  -8   5  13       69.80       77.50      8.62 o 
  -7   5  13      125.05      127.00     10.64 o 
  -6   5  13      125.20      120.10      4.81 o 
  -5   5  13        9.15        3.64      1.79 o 
  -4   5  13        9.73        8.36      1.83 o 
  -3   5  13      526.89      515.36     16.80 o 
  -2   5  13      229.80      222.05      7.45 o 
  -1   5  13       49.85       46.04      2.77 o 
   0   5  13      205.01      181.77      5.55 o 
   1   5  13       27.39       30.41      2.30 o 
   2   5  13       81.31       87.94      3.68 o 
   3   5  13       22.31       28.60      2.48 o 
   4   5  13       17.77       18.57      2.28 o 
   5   5  13        3.88        0.16      1.71 o 
   6   5  13       33.14       35.02      4.20 o 
   7   5  13        4.23        3.14      2.47 o 
  -8   6  13       12.05       10.07      3.73 o 
  -7   6  13       78.43       89.03      5.38 o 
  -6   6  13        0.41        3.95      2.48 o 
  -5   6  13        1.23       -1.10      2.01 o 
  -4   6  13      110.66      119.05      6.76 o 
  -3   6  13       31.44       23.35      2.85 o 
  -2   6  13        6.16        3.99      2.70 o 
  -1   6  13       91.31       78.41      3.54 o 
   0   6  13       33.10       28.65      2.44 o 
   1   6  13       27.06       30.67      2.49 o 
   2   6  13        0.13       -0.38      1.66 o 
   3   6  13      387.07      333.00     10.09 o 
   4   6  13        1.38       -1.49      1.56 o 
   5   6  13       50.39       39.93      3.71 o 
   6   6  13        0.01       -1.67      2.13 o 
   7   6  13       12.75       10.25      3.80 o 
  -7   7  13        0.11       -3.08      3.08 o 
  -6   7  13        0.94       -0.58      2.44 o 
  -5   7  13       33.87       40.77      3.86 o 
  -4   7  13       23.26       23.18      3.14 o 
  -3   7  13       21.76       21.32      3.06 o 
  -2   7  13        3.15        2.69      2.13 o 
  -1   7  13       83.43       78.41      4.30 o 
   0   7  13       31.74       29.41      2.62 o 
   1   7  13       13.20       17.02      2.28 o 
   2   7  13       30.65       31.51      3.32 o 
   3   7  13        9.25        6.20      2.29 o 
   4   7  13       20.91       19.79      3.58 o 
   5   7  13       35.20       38.23      4.72 o 
   6   7  13       32.76       34.48      4.57 o 
  -6   8  13       96.64      111.25     10.36 o 
  -5   8  13        2.55        3.13      2.65 o 
  -4   8  13       40.67       45.94      8.11 o 
  -3   8  13        2.18        8.68      2.59 o 
  -2   8  13       15.52       12.19      2.75 o 
  -1   8  13        1.94        2.85      2.14 o 
   0   8  13       14.65        9.87      2.12 o 
   1   8  13       23.75       24.26      2.67 o 
   2   8  13       12.29       13.91      2.34 o 
   3   8  13        7.66        8.24      2.25 o 
   4   8  13       43.32       46.40      5.05 o 
   5   8  13        0.34       -3.42      3.42 o 
  -3   9  13        0.55       -2.69      2.69 o 
  -2   9  13       14.02       16.84      3.12 o 
  -1   9  13        0.56        1.49      2.25 o 
   0   9  13        0.08       -2.01      2.01 o 
   1   9  13        3.22        1.47      1.98 o 
   2   9  13       19.92       17.40      2.99 o 
   3   9  13        1.47       -2.36      2.36 o 
  -8   0  14       15.11        5.80      4.07 o 
  -6   0  14        0.27       -0.06      3.17 o 
  -4   0  14       15.22        9.96      2.13 o 
  -2   0  14       74.40       78.71      3.36 o 
   0   0  14      128.03      129.98      5.55 o 
   2   0  14       14.61       12.11      2.42 o 
   4   0  14       30.87       30.34      3.82 o 
   6   0  14       10.03        9.68      3.17 o 
   8   0  14        0.07       -3.98      3.98 o 
  -9   1  14       98.35      105.24      6.82 o 
  -8   1  14        2.13        1.63      2.62 o 
  -7   1  14       31.67       38.10      4.17 o 
  -6   1  14      172.66      203.34      9.04 o 
  -5   1  14       54.34       44.93      5.65 o 
  -4   1  14       48.88       47.33      2.59 o 
  -3   1  14      525.67      545.23     11.10 o 
  -2   1  14       86.79       83.77      2.77 o 
  -1   1  14       62.35       64.07      2.65 o 
   0   1  14      344.74      368.00      8.56 o 
   1   1  14      130.49      142.78      4.33 o 
   2   1  14      264.10      257.41      6.75 o 
   3   1  14       14.78       25.37      3.88 o 
   4   1  14      379.73      399.57      9.98 o 
   5   1  14        0.00       -0.91      1.67 o 
   6   1  14       61.06       53.65      3.52 o 
   7   1  14        5.10        4.79      2.19 o 
   8   1  14        7.86        7.83      2.96 o 
  -9   2  14       17.67       21.11      4.29 o 
  -8   2  14        0.84        6.44      3.13 o 
  -7   2  14      407.86      377.99     14.91 o 
  -6   2  14      121.97      108.23      6.22 o 
  -5   2  14       13.49       12.72      1.80 o 
  -4   2  14      369.05      366.08     10.01 o 
  -3   2  14      208.53      225.66      5.50 o 
  -2   2  14        0.28       -0.99      0.99 o 
  -1   2  14      730.14      716.86     16.34 o 
   0   2  14       74.46       73.73      2.61 o 
   1   2  14        6.02        4.67      1.34 o 
   2   2  14       93.05       99.01      3.66 o 
   3   2  14      171.70      178.18      5.42 o 
   4   2  14       93.54      103.53      4.10 o 
   5   2  14       77.79       69.08      3.65 o 
   6   2  14       20.53       19.73      2.59 o 
   7   2  14       22.24       21.42      3.66 o 
   8   2  14        0.00       -1.39      2.57 o 
  -9   3  14       84.13       76.13      8.27 o 
  -8   3  14      147.00      169.54     13.40 o 
  -7   3  14      231.81      233.49     14.59 o 
  -6   3  14       41.58       41.62      3.49 o 
  -5   3  14       90.78       87.59      3.69 o 
  -4   3  14      176.69      170.29      5.26 o 
  -3   3  14     1335.46     1328.16     33.36 o 
  -2   3  14      102.73      106.97      3.87 o 
  -1   3  14      165.62      152.43      4.76 o 
   0   3  14       63.55       62.96      2.87 o 
   1   3  14      192.42      195.72      5.51 o 
   2   3  14       35.52       39.31      2.51 o 
   3   3  14       20.41       27.37      6.54 o 
   4   3  14        6.08        6.60      1.91 o 
   5   3  14       49.79       46.30      3.27 o 
   6   3  14        1.94       -0.64      1.80 o 
   7   3  14        0.02       -2.17      2.17 o 
   8   3  14        1.03       -1.17      3.05 o 
  -8   4  14       35.21       49.99     12.55 o 
  -7   4  14       58.93       67.55      4.50 o 
  -6   4  14       54.08       55.36      4.02 o 
  -5   4  14       84.29       91.96      3.98 o 
  -4   4  14       17.83       23.02      2.23 o 
  -3   4  14        1.59       -1.31      1.31 o 
  -2   4  14       58.10       53.93      2.90 o 
  -1   4  14      193.17      180.12      5.47 o 
   0   4  14       69.45       60.20      2.98 o 
   1   4  14      134.24      134.71      5.13 o 
   2   4  14      116.94      109.82      4.02 o 
   3   4  14        1.90        0.96      1.48 o 
   4   4  14      176.79      164.81      5.44 o 
   5   4  14        9.14        9.56      2.13 o 
   6   4  14        4.79        3.02      2.32 o 
   7   4  14       22.37       21.71      3.39 o 
  -8   5  14        3.16        2.79      2.88 o 
  -7   5  14        1.26       -2.30      2.30 o 
  -6   5  14      164.08      171.51      7.09 o 
  -5   5  14      151.63      162.68      7.12 o 
  -4   5  14       81.98       80.75      3.93 o 
  -3   5  14       20.12       25.27      2.75 o 
  -2   5  14      218.68      205.60      7.16 o 
  -1   5  14      122.87      105.86      4.05 o 
   0   5  14      282.68      270.91      8.81 o 
   1   5  14        0.60       -0.06      1.42 o 
   2   5  14       38.09       41.39      3.08 o 
   3   5  14       55.22       57.13      3.29 o 
   4   5  14       47.06       50.21      3.21 o 
   5   5  14        0.42        0.52      1.72 o 
   6   5  14       36.97       50.73      4.35 o 
   7   5  14       11.49        7.47      2.97 o 
  -7   6  14       15.95       12.96      3.23 o 
  -6   6  14        6.40        3.77      2.01 o 
  -5   6  14       51.89       57.18      3.51 o 
  -4   6  14       46.81       46.87      3.24 o 
  -3   6  14       73.28       65.44      4.22 o 
  -2   6  14       43.36       38.96      3.32 o 
  -1   6  14       47.17       48.61      4.90 o 
   0   6  14       71.38       53.19      3.08 o 
   1   6  14       12.14        8.19      1.86 o 
   2   6  14       74.42       73.86      4.14 o 
   3   6  14      187.65      179.63      9.56 o 
   4   6  14        0.16       -0.86      2.05 o 
   5   6  14        4.32        4.59      2.39 o 
   6   6  14        0.69        0.34      2.94 o 
  -6   7  14        0.13       -1.88      1.88 o 
  -5   7  14       14.14       15.82      3.25 o 
  -4   7  14       76.73       82.82      9.63 o 
  -3   7  14      137.45      145.30      6.30 o 
  -2   7  14       98.19       99.66      4.99 o 
  -1   7  14        0.07        0.85      1.94 o 
   0   7  14        8.55        7.90      2.29 o 
   1   7  14       36.49       39.72      3.95 o 
   2   7  14       61.91       76.56      5.59 o 
   3   7  14       86.00       83.42      5.51 o 
   4   7  14       24.36       24.88      3.02 o 
   5   7  14        0.30       -0.80      3.29 o 
  -5   8  14        3.54        1.86      2.53 o 
  -4   8  14       75.77       81.97      5.02 o 
  -3   8  14        2.17        0.83      2.31 o 
  -2   8  14       18.42       15.68      2.90 o 
  -1   8  14       22.59       22.40      3.12 o 
   0   8  14       15.38       16.61      2.40 o 
   1   8  14       42.22       51.46      4.52 o 
   2   8  14        5.26        3.72      3.15 o 
   3   8  14        7.26        3.66      2.37 o 
   4   8  14       13.33        8.28      4.14 o 
  -2   9  14        0.13       -2.16      2.16 o 
  -1   9  14       63.33       57.18      4.52 o 
   0   9  14        1.43       -0.66      2.07 o 
   1   9  14       23.22       22.30      2.90 o 
   2   9  14        3.43        3.45      2.54 o 
  -9   0  15      167.86      169.60     12.79 o 
  -7   0  15       34.99       33.02      5.86 o 
  -5   0  15      876.11      825.79     39.54 o 
  -3   0  15      695.61      711.66     22.84 o 
  -1   0  15       66.36       66.37      3.88 o 
   1   0  15       22.36       22.67      2.76 o 
   3   0  15       37.31       34.13      4.45 o 
   5   0  15        6.48        6.75      2.95 o 
   7   0  15        0.01       -2.58      2.58 o 
  -9   1  15       83.56       77.50      6.11 o 
  -8   1  15       40.59       57.13      5.41 o 
  -7   1  15      139.90      127.35      8.83 o 
  -6   1  15       59.18       65.73      4.92 o 
  -5   1  15        0.00       -1.71      1.94 o 
  -4   1  15       41.41       34.19      2.71 o 
  -3   1  15      183.19      192.12      6.27 o 
  -2   1  15       23.33       23.48      2.00 o 
  -1   1  15       39.81       43.43      2.35 o 
   0   1  15      185.33      194.99      5.56 o 
   1   1  15      177.08      189.36      5.36 o 
   2   1  15        1.28        3.11      1.45 o 
   3   1  15       92.93       86.70      3.65 o 
   4   1  15      104.24      109.52      4.30 o 
   5   1  15      204.48      214.32      6.72 o 
   6   1  15       32.08       26.48      2.88 o 
   7   1  15       14.49       23.72      2.99 o 
   8   1  15       10.95       11.70      5.33 o 
  -9   2  15       14.96        9.59      5.07 o 
  -8   2  15      152.07      138.84      7.87 o 
  -7   2  15       26.98       19.54      3.83 o 
  -6   2  15      111.37      110.86      6.46 o 
  -5   2  15      119.87      119.58      4.25 o 
  -4   2  15        7.09        7.68      1.67 o 
  -3   2  15       99.21       93.09      3.18 o 
  -2   2  15      181.88      186.23      5.84 o 
  -1   2  15       23.98       31.16      2.23 o 
   0   2  15        2.21       -0.11      1.27 o 
   1   2  15       55.79       55.70      2.73 o 
   2   2  15       58.07       61.63      3.74 o 
   3   2  15        6.40        3.87      1.65 o 
   4   2  15      438.32      394.39     10.03 o 
   5   2  15       49.48       51.38      3.48 o 
   6   2  15       28.53       25.81      2.92 o 
   7   2  15        1.09       -0.04      2.32 o 
   8   2  15        0.72        1.57      4.51 o 
  -8   3  15        0.87        1.91      3.13 o 
  -7   3  15       10.95       12.19      3.37 o 
  -6   3  15      313.19      338.61     10.87 o 
  -5   3  15        5.80        4.07      1.88 o 
  -4   3  15      289.83      297.65     11.57 o 
  -3   3  15      133.88      136.72      5.32 o 
  -2   3  15      174.43      160.93      6.73 o 
  -1   3  15      170.35      153.72      6.61 o 
   0   3  15      632.32      613.12     15.91 o 
   1   3  15        9.03       14.56      1.84 o 
   2   3  15       93.88       88.44      3.54 o 
   3   3  15        3.98        3.44      1.63 o 
   4   3  15      108.77      112.67      4.44 o 
   5   3  15        5.53        1.12      1.98 o 
   6   3  15       43.14       46.76      3.52 o 
   7   3  15        5.65        4.59      2.73 o 
  -8   4  15       48.22       63.85     16.85 o 
  -7   4  15        9.45        4.29      2.66 o 
  -6   4  15        3.08       -0.09      1.83 o 
  -5   4  15      205.32      204.80      8.26 o 
  -4   4  15       23.88       20.88      2.21 o 
  -3   4  15       52.72       40.40      3.09 o 
  -2   4  15       51.43       52.80      2.98 o 
  -1   4  15       94.58       87.31      4.30 o 
   0   4  15       35.84       30.53      2.44 o 
   1   4  15       17.08       19.49      2.44 o 
   2   4  15        8.79        6.30      1.97 o 
   3   4  15       10.49        9.50      1.89 o 
   4   4  15       79.17       70.32      3.62 o 
   5   4  15        3.35        3.16      1.96 o 
   6   4  15        0.12        0.37      2.35 o 
   7   4  15        0.00        0.13      2.45 o 
  -8   5  15       17.44       21.31      5.90 o 
  -7   5  15      109.26      115.52      6.92 o 
  -6   5  15        4.74       -0.86      2.05 o 
  -5   5  15       76.21       79.19      3.89 o 
  -4   5  15        0.48       -1.06      1.85 o 
  -3   5  15      544.32      549.95     24.63 o 
  -2   5  15       35.13       36.42      3.13 o 
  -1   5  15       16.81       16.37      2.07 o 
   0   5  15        6.88        5.04      1.65 o 
   1   5  15      126.84      115.88      5.08 o 
   2   5  15        2.41        2.94      1.85 o 
   3   5  15        9.69       10.74      2.95 o 
   4   5  15        7.16        4.59      2.03 o 
   5   5  15       34.77       36.93      3.10 o 
   6   5  15       30.83       29.13      3.69 o 
  -7   6  15       36.28       35.75      4.89 o 
  -6   6  15       15.74        9.70      2.40 o 
  -5   6  15        0.23       -1.80      1.80 o 
  -4   6  15        1.96       -1.79      1.79 o 
  -3   6  15       57.98       48.39      3.76 o 
  -2   6  15      172.66      166.55      6.54 o 
  -1   6  15       39.66       47.68      3.16 o 
   0   6  15        4.63        0.84      1.56 o 
   1   6  15        1.41       -1.54      1.54 o 
   2   6  15        0.56        1.44      1.92 o 
   3   6  15      336.21      345.95     11.58 o 
   4   6  15       16.31       14.35      2.75 o 
   5   6  15        3.55        3.68      2.47 o 
   6   6  15       20.38       11.76      3.60 o 
  -6   7  15       14.76       16.40      3.21 o 
  -5   7  15       40.10       48.93      4.18 o 
  -4   7  15        1.74        4.98      2.47 o 
  -3   7  15       49.04       36.70      3.74 o 
  -2   7  15       31.61       24.55      3.14 o 
  -1   7  15       52.13       70.20      4.29 o 
   0   7  15       35.22       34.11      2.92 o 
   1   7  15       24.78       25.83      2.68 o 
   2   7  15        0.24       -1.87      1.98 o 
   3   7  15        7.74       17.26      2.80 o 
   4   7  15       76.73       81.56      4.72 o 
   5   7  15        9.97       15.50      4.85 o 
  -4   8  15      119.57      118.29      6.12 o 
  -3   8  15       23.04       19.19      3.17 o 
  -2   8  15        8.52        9.28      2.72 o 
  -1   8  15       11.66        7.47      2.47 o 
   0   8  15        5.98        2.37      3.15 o 
   1   8  15        0.74        0.26      1.89 o 
   2   8  15        0.92       -0.12      2.11 o 
   3   8  15       45.44       37.62      3.81 o 
  -1   9  15        7.62        1.82      5.17 o 
   0   9  15       10.23       10.00      6.19 o 
   1   9  15        4.23       -1.37      3.16 o 
  -8   0  16      311.18      272.43     17.07 o 
  -6   0  16      432.02      422.70     22.72 o 
  -4   0  16        0.24       -1.72      1.72 o 
  -2   0  16     1712.65     1850.25     87.91 o 
   0   0  16      177.70      177.99      7.28 o 
   2   0  16      501.92      518.26     17.02 o 
   4   0  16      484.36      468.63     16.38 o 
   6   0  16       47.49       35.19      4.59 o 
  -8   1  16       19.94       18.95      3.94 o 
  -7   1  16        0.60       -1.60      2.58 o 
  -6   1  16       94.59       90.33      5.86 o 
  -5   1  16       16.85       15.23      2.99 o 
  -4   1  16       47.19       55.86      3.32 o 
  -3   1  16       62.85       69.82      2.73 o 
  -2   1  16      141.59      145.49      4.55 o 
  -1   1  16       48.52       51.26      2.60 o 
   0   1  16      295.75      302.64      7.60 o 
   1   1  16       15.39       22.51      2.07 o 
   2   1  16       18.08       17.53      2.05 o 
   3   1  16       39.75       34.78      3.15 o 
   4   1  16        3.72        3.31      1.89 o 
   5   1  16        0.09       -1.78      1.84 o 
   6   1  16       16.19       23.00      2.90 o 
   7   1  16        2.31        0.23      2.13 o 
  -8   2  16       28.91       27.34      4.45 o 
  -7   2  16        0.02       -2.52      2.52 o 
  -6   2  16       74.08       71.66      8.70 o 
  -5   2  16      387.44      393.76     11.73 o 
  -4   2  16        7.46        7.54      1.67 o 
  -3   2  16      122.10      115.53      4.07 o 
  -2   2  16      359.36      343.41     12.66 o 
  -1   2  16       23.50       25.62      2.50 o 
   0   2  16       88.19       81.09      3.89 o 
   1   2  16       93.97      106.84      3.87 o 
   2   2  16       39.18       35.62      2.56 o 
   3   2  16       52.57       48.96      3.09 o 
   4   2  16      280.34      250.04      7.31 o 
   5   2  16       31.30       31.13      2.94 o 
   6   2  16        3.19       -1.77      1.93 o 
   7   2  16        6.24        1.48      2.86 o 
  -8   3  16       17.40       12.14      3.82 o 
  -7   3  16       21.37       18.27      3.74 o 
  -6   3  16       17.62       17.57      3.56 o 
  -5   3  16        0.62       -0.23      1.67 o 
  -4   3  16       63.09       57.15      4.68 o 
  -3   3  16       15.57       21.37      2.51 o 
  -2   3  16      121.65      113.44      6.36 o 
  -1   3  16       13.11       14.79      1.91 o 
   0   3  16        0.01        2.02      1.76 o 
   1   3  16       78.63       74.40      3.78 o 
   2   3  16        5.93        4.62      2.28 o 
   3   3  16       14.81       14.11      2.12 o 
   4   3  16       92.50       94.57      4.21 o 
   5   3  16       31.64       27.41      2.90 o 
   6   3  16        9.57        5.44      2.21 o 
   7   3  16       40.28       50.63      8.76 o 
  -8   4  16      168.26      168.58     12.58 o 
  -7   4  16      118.92      127.68     11.34 o 
  -6   4  16       99.89      109.41      9.63 o 
  -5   4  16       15.39       15.37      2.28 o 
  -4   4  16        8.34        4.04      2.02 o 
  -3   4  16        0.12       -0.78      1.62 o 
  -2   4  16      245.94      244.46     10.35 o 
  -1   4  16       82.39       76.73      5.59 o 
   0   4  16       48.40       43.47      3.23 o 
   1   4  16        1.13        2.10      1.79 o 
   2   4  16      117.36      103.87      5.66 o 
   3   4  16      118.07      136.22      4.92 o 
   4   4  16       74.34       74.06      4.53 o 
   5   4  16        3.07       -0.01      3.05 o 
   6   4  16        0.19        0.14      2.34 o 
  -7   5  16       20.60       32.26      6.18 o 
  -6   5  16       42.97       43.26      3.71 o 
  -5   5  16        0.75        2.79      2.14 o 
  -4   5  16        0.30       -1.86      1.86 o 
  -3   5  16       14.99       21.19      2.81 o 
  -2   5  16        3.15        2.42      1.91 o 
  -1   5  16        0.31        0.19      1.54 o 
   0   5  16       71.42       70.99      3.91 o 
   1   5  16        5.53        2.01      1.85 o 
   2   5  16        2.70        0.49      1.80 o 
   3   5  16       10.69        6.28      3.23 o 
   4   5  16      204.39      195.29      6.83 o 
   5   5  16        3.12        0.73      2.00 o 
   6   5  16       14.40        9.18      3.56 o 
  -6   6  16      142.81      152.44      5.82 o 
  -5   6  16      117.38      122.44     10.56 o 
  -4   6  16       81.01       83.00      4.70 o 
  -3   6  16        1.62        1.17      1.96 o 
  -2   6  16        0.15        1.58      2.06 o 
  -1   6  16       51.18       46.72      8.46 o 
   0   6  16      144.63      143.20      6.06 o 
   1   6  16       26.13       24.52      2.84 o 
   2   6  16       57.21       60.82      4.07 o 
   3   6  16       21.75       31.76      5.48 o 
   4   6  16       42.86       47.53      3.91 o 
   5   6  16        0.01       -1.74      3.41 o 
  -5   7  16       25.21       25.20      3.49 o 
  -4   7  16       13.60       13.38      2.85 o 
  -3   7  16       21.36       23.31      3.21 o 
  -2   7  16       27.99       19.39      3.03 o 
  -1   7  16        1.47        0.69      2.13 o 
   0   7  16        4.02        0.46      1.80 o 
   1   7  16        3.28        1.88      2.06 o 
   2   7  16        0.10        1.13      2.06 o 
   3   7  16        3.07        3.21      2.27 o 
   4   7  16       20.21       15.36      3.36 o 
  -3   8  16       20.04       20.23      3.24 o 
  -2   8  16        1.12       -0.42      2.33 o 
  -1   8  16       59.58       58.49      4.45 o 
   0   8  16        7.86        2.60      2.47 o 
   1   8  16        6.11        4.85      2.54 o 
   2   8  16        2.44        0.84      2.39 o 
  -7   0  17        0.10       -2.73      3.93 o 
  -5   0  17      246.41      264.39     15.72 o 
  -3   0  17      499.73      536.94     24.53 o 
  -1   0  17      276.70      314.73     11.03 o 
   1   0  17      436.99      431.55     14.65 o 
   3   0  17       23.69       20.59      3.34 o 
   5   0  17      407.10      394.24     21.48 o 
   7   0  17       73.96       90.53     10.11 o 
  -8   1  17       23.10       30.87      5.55 o 
  -7   1  17      123.83      130.52     14.86 o 
  -6   1  17       37.50       28.87      4.03 o 
  -5   1  17       15.16       16.23      3.38 o 
  -4   1  17       56.46       64.02      3.56 o 
  -3   1  17      111.28      110.10      4.56 o 
  -2   1  17      203.12      216.83      6.90 o 
  -1   1  17       83.89       81.62      5.10 o 
   0   1  17        2.14        1.06      1.49 o 
   1   1  17       12.82        8.35      1.83 o 
   2   1  17      100.13       94.22      4.40 o 
   3   1  17       17.55       15.57      2.28 o 
   4   1  17        0.02       -1.24      1.73 o 
   5   1  17        4.19        3.57      2.08 o 
   6   1  17        6.80        4.65      2.25 o 
   7   1  17        3.71        0.23      3.34 o 
  -8   2  17      155.90      156.03     14.09 o 
  -7   2  17       98.80      112.90      7.56 o 
  -6   2  17      104.96      110.95      6.71 o 
  -5   2  17      127.12      125.48     11.98 o 
  -4   2  17       12.23       10.23      2.07 o 
  -3   2  17        4.07        0.77      1.63 o 
  -2   2  17      562.21      575.68     18.57 o 
  -1   2  17       21.51       17.72      2.38 o 
   0   2  17       88.70       81.35      4.00 o 
   1   2  17       74.73       71.95      3.32 o 
   2   2  17      137.54      147.88      6.37 o 
   3   2  17        1.42       -1.54      1.54 o 
   4   2  17        0.99        0.49      1.77 o 
   5   2  17       28.17       29.73      3.02 o 
   6   2  17        2.90        1.93      2.12 o 
   7   2  17       18.34       16.16      6.13 o 
  -8   3  17        3.34       -1.60      4.49 o 
  -7   3  17        4.14        3.08      3.22 o 
  -6   3  17       14.40       12.66      3.49 o 
  -5   3  17       95.37       95.71      6.84 o 
  -4   3  17       19.96       14.27      2.40 o 
  -3   3  17       28.01       28.38      2.80 o 
  -2   3  17        3.12        6.50      4.33 o 
  -1   3  17       14.63       16.30      3.08 o 
   0   3  17       22.40       22.45      2.69 o 
   1   3  17        2.90        0.35      1.77 o 
   2   3  17       19.74       19.04      2.24 o 
   3   3  17       17.54       10.84      2.06 o 
   4   3  17       50.98       45.77      3.29 o 
   5   3  17       29.17       28.97      3.00 o 
   6   3  17        0.05       -1.59      2.00 o 
  -7   4  17       39.92       46.19      6.47 o 
  -6   4  17      113.78      113.20      5.58 o 
  -5   4  17      127.00      124.38      5.74 o 
  -4   4  17       15.07       18.40      2.62 o 
  -3   4  17        0.32       -0.18      1.76 o 
  -2   4  17       43.80       42.30      3.37 o 
  -1   4  17       75.38       71.73      3.91 o 
   0   4  17      248.01      225.50     10.68 o 
   1   4  17      152.29      149.60      5.84 o 
   2   4  17        1.51       -1.66      1.66 o 
   3   4  17       17.93       14.58      2.50 o 
   4   4  17        0.49       -0.62      1.83 o 
   5   4  17        0.58       -1.84      1.84 o 
   6   4  17        8.28       -0.78      4.60 o 
  -7   5  17       35.84       37.07      6.96 o 
  -6   5  17        3.79        2.87      2.52 o 
  -5   5  17       19.32       20.31      2.96 o 
  -4   5  17        7.99        8.11      2.50 o 
  -3   5  17       31.53       35.36      3.35 o 
  -2   5  17       29.50       34.55      3.37 o 
  -1   5  17       27.29       31.81      2.94 o 
   0   5  17       25.47       28.48      2.97 o 
   1   5  17        0.04       -1.74      1.79 o 
   2   5  17       24.76       22.86      3.15 o 
   3   5  17        0.79       -1.83      1.83 o 
   4   5  17        7.72       12.75      3.88 o 
   5   5  17        8.91        6.26      2.30 o 
  -6   6  17       12.59       23.03      3.91 o 
  -5   6  17        0.34       -2.04      2.25 o 
  -4   6  17       36.02       44.90      4.28 o 
  -3   6  17        7.90        5.63      2.41 o 
  -2   6  17       81.12       82.74      4.69 o 
  -1   6  17      203.34      206.15     10.29 o 
   0   6  17        3.89        4.25      2.23 o 
   1   6  17       67.57       64.61      4.12 o 
   2   6  17       30.90       30.65      4.56 o 
   3   6  17       48.92       56.39      4.07 o 
   4   6  17       28.69       29.17      4.48 o 
  -4   7  17        0.20       -0.37      2.37 o 
  -3   7  17       41.06       46.30      4.04 o 
  -2   7  17       10.80        8.18      2.57 o 
  -1   7  17        0.10        0.90      2.11 o 
   0   7  17        9.78       10.42      2.59 o 
   1   7  17        4.64        8.14      2.97 o 
   2   7  17        0.03        1.66      2.07 o 
   3   7  17        1.34        4.38      2.57 o 
  -2   8  17        2.88        1.98      4.91 o 
  -1   8  17       67.72       77.20     10.32 o 
   1   8  17        5.64        4.82      4.87 o 
  -8   0  18       54.27       58.61      8.17 o 
  -6   0  18        2.05        3.49      3.96 o 
  -4   0  18        1.49       -0.53      2.80 o 
  -2   0  18       84.99      103.00      7.69 o 
   0   0  18       22.19       18.16      3.08 o 
   2   0  18       92.85       96.25      5.63 o 
   4   0  18        3.93        4.04      2.77 o 
   6   0  18      103.97      108.52      7.33 o 
  -8   1  18       83.93       84.68      7.28 o 
  -7   1  18       59.95       65.64      6.04 o 
  -6   1  18       29.01       21.77      3.87 o 
  -5   1  18       73.58       76.61      5.31 o 
  -4   1  18      249.15      250.19     19.02 o 
  -3   1  18        0.20        0.48      1.90 o 
  -2   1  18      177.18      186.81      6.33 o 
  -1   1  18       32.35       38.90      3.05 o 
   0   1  18       83.81       91.46      3.76 o 
   1   1  18       44.16       43.11      2.87 o 
   2   1  18       10.72        8.01      1.92 o 
   3   1  18        4.15        5.15      2.63 o 
   4   1  18        5.67        8.12      2.16 o 
   5   1  18       47.40       48.91      3.84 o 
   6   1  18        9.23       12.69      2.68 o 
  -7   2  18      117.73      129.04      7.73 o 
  -6   2  18       26.36       31.31      5.40 o 
  -5   2  18       15.94       19.02      5.10 o 
  -4   2  18       19.57       16.72      2.99 o 
  -3   2  18       49.12       52.04      4.02 o 
  -2   2  18       19.55       25.31      2.63 o 
  -1   2  18      114.76      116.82      4.88 o 
   0   2  18      126.28      135.22      5.70 o 
   1   2  18      113.70      104.58      6.48 o 
   2   2  18        2.79        0.17      1.62 o 
   3   2  18        5.28        6.45      2.00 o 
   4   2  18        1.89        2.51      1.92 o 
   5   2  18       27.95       39.05      3.62 o 
   6   2  18       58.25       59.18      4.15 o 
  -7   3  18      169.77      174.42     20.82 o 
  -6   3  18       34.29       27.17      4.20 o 
  -5   3  18       24.26       33.39     12.09 o 
  -4   3  18       16.52       24.13      2.75 o 
  -3   3  18       45.13       47.10      5.57 o 
  -2   3  18        7.49        7.25      2.16 o 
  -1   3  18       76.66       76.04      7.08 o 
   0   3  18       33.84       30.25      3.06 o 
   1   3  18       70.19       68.19      4.04 o 
   2   3  18       36.53       37.52      3.35 o 
   3   3  18       49.00       44.65      5.14 o 
   4   3  18        3.07        5.68      2.06 o 
   5   3  18      139.76      129.61      5.61 o 
   6   3  18        1.42        1.01      3.17 o 
  -7   4  18        1.59        3.49      4.98 o 
  -6   4  18        4.44        0.21      4.57 o 
  -5   4  18        0.15       -1.24      2.00 o 
  -4   4  18        0.14       -1.22      1.91 o 
  -3   4  18       14.24       15.19      2.57 o 
  -2   4  18      199.87      209.06      8.73 o 
  -1   4  18       18.01       16.59      2.50 o 
   0   4  18       12.05       10.76      2.47 o 
   1   4  18       32.82       30.37      4.12 o 
   2   4  18        5.09        2.56      2.25 o 
   3   4  18        4.52        2.55      2.06 o 
   4   4  18       15.66        9.81      2.31 o 
   5   4  18        6.74        9.03      2.44 o 
  -6   5  18       11.25        8.10      3.38 o 
  -5   5  18        0.50       -1.69      2.05 o 
  -4   5  18       65.24       66.73      5.32 o 
  -3   5  18       12.45       16.46      2.82 o 
  -2   5  18       43.22       40.50      3.50 o 
  -1   5  18       74.84       77.73      4.35 o 
   0   5  18        5.37        4.42      2.21 o 
   1   5  18        8.64        6.41      2.36 o 
   2   5  18       39.01       41.14      3.51 o 
   3   5  18        1.28        0.00      2.13 o 
   4   5  18       22.44       34.78      3.66 o 
  -5   6  18        9.94       11.43      3.37 o 
  -4   6  18       11.74       13.79      2.94 o 
  -3   6  18        0.01       -1.97      1.97 o 
  -2   6  18       86.67       77.36      7.50 o 
  -1   6  18        1.10        1.54      2.49 o 
   0   6  18       25.07       31.59      3.34 o 
   1   6  18       10.39        7.77      4.01 o 
   2   6  18        7.14        7.94      2.57 o 
   3   6  18        4.09        7.26      3.39 o 
  -3   7  18       50.13       36.42      7.65 o 
  -2   7  18       76.49       73.43      4.69 o 
  -1   7  18       54.57       69.08      5.43 o 
   0   7  18       49.58       52.46      4.87 o 
   1   7  18        7.66        8.17      2.68 o 
   2   7  18       11.21        9.88      5.45 o 
  -7   0  19      246.44      259.95     16.97 o 
  -5   0  19        1.06       -2.18      3.23 o 
  -3   0  19       46.76       46.92      5.67 o 
  -1   0  19       29.37       30.99      5.25 o 
   1   0  19        4.83       -0.31      2.47 o 
   3   0  19       74.58       74.60      5.30 o 
   5   0  19       44.88       47.08      5.21 o 
  -7   1  19      124.05      122.11      7.59 o 
  -6   1  19        7.17        7.62      3.54 o 
  -5   1  19      104.90      110.32      9.59 o 
  -4   1  19       23.91       28.21      4.67 o 
  -3   1  19       38.90       45.79      4.82 o 
  -2   1  19        0.43        5.05      2.46 o 
  -1   1  19      571.27      550.63     18.43 o 
   0   1  19       10.17       13.79      2.47 o 
   1   1  19      139.77      136.16      4.85 o 
   2   1  19        7.00        8.98      2.26 o 
   3   1  19       56.66       71.76      3.91 o 
   4   1  19       10.11        6.92      2.16 o 
   5   1  19       76.81       77.51      4.45 o 
  -7   2  19        8.73       10.63      3.59 o 
  -6   2  19       63.58       42.43      7.37 o 
  -5   2  19        0.77       -2.81      3.17 o 
  -4   2  19       28.32       31.25      3.58 o 
  -3   2  19      267.96      277.84     14.80 o 
  -2   2  19        3.98        3.62      2.07 o 
  -1   2  19        3.39        3.81      2.15 o 
   0   2  19      179.54      189.96     16.70 o 
   1   2  19        9.22        4.91      2.15 o 
   2   2  19        0.43       -1.47      1.47 o 
   3   2  19        0.03       -1.85      1.85 o 
   4   2  19       13.18       13.43      2.40 o 
   5   2  19       33.96       28.30      3.12 o 
  -7   3  19       19.48       11.62      3.70 o 
  -6   3  19       16.30       10.24      5.30 o 
  -5   3  19        2.42       -1.81      3.52 o 
  -4   3  19       86.90       91.59      4.56 o 
  -3   3  19        8.76        6.80      4.81 o 
  -2   3  19        8.88       10.59      2.26 o 
  -1   3  19        1.21        2.16      2.00 o 
   0   3  19        9.54       11.22      3.37 o 
   1   3  19        0.00       -0.71      1.94 o 
   2   3  19        5.52        2.96      2.12 o 
   3   3  19        6.96       11.51      2.57 o 
   4   3  19       15.24       16.80      3.13 o 
   5   3  19       15.60       20.50      4.12 o 
  -6   4  19        7.35        5.65      4.95 o 
  -5   4  19        0.28       -1.98      1.98 o 
  -4   4  19        0.95       -1.87      1.87 o 
  -3   4  19       24.47       22.71      3.50 o 
  -2   4  19        0.58        1.19      2.47 o 
  -1   4  19        7.64        3.04      2.13 o 
   0   4  19       51.07       54.01      3.92 o 
   1   4  19        0.32       -1.91      1.91 o 
   2   4  19        0.05       -1.80      1.80 o 
   3   4  19        0.01       -1.97      2.03 o 
   4   4  19       12.77       12.08      2.87 o 
  -5   5  19       67.76       73.18      5.42 o 
  -4   5  19      109.83      119.16      9.41 o 
  -3   5  19        8.80        3.33      2.35 o 
  -2   5  19       27.52       33.90      5.34 o 
  -1   5  19       43.37       48.85      4.50 o 
   0   5  19       34.17       36.55      3.52 o 
   1   5  19       64.86       63.09      6.43 o 
   2   5  19        2.45        2.33      2.24 o 
   3   5  19       14.60       16.29      2.90 o 
   4   5  19       66.35       74.24      7.80 o 
  -4   6  19        0.01       -0.70      2.33 o 
  -3   6  19       24.61       21.94      3.19 o 
  -2   6  19        6.65        9.51      3.17 o 
  -1   6  19       62.27       70.32     10.80 o 
   0   6  19        0.10        2.80      2.39 o 
   1   6  19        0.50        0.00      2.54 o 
   2   6  19        0.79       -1.94      1.94 o 
  -6   0  20      224.08      234.43     15.57 o 
  -2   0  20        8.98       11.81      4.31 o 
   0   0  20      243.86      270.39     11.63 o 
   2   0  20       48.05       43.87      9.36 o 
   4   0  20        2.28        0.98      2.91 o 
  -6   1  20        3.38        0.43      4.49 o 
  -3   1  20        5.88        7.86      3.60 o 
  -2   1  20      107.35      111.91      6.10 o 
  -1   1  20       83.45      100.49      5.45 o 
   0   1  20        1.57       -0.85      2.08 o 
   1   1  20        0.25       -0.59      2.00 o 
   2   1  20       21.36       20.91      2.51 o 
   3   1  20       12.22       14.03      2.41 o 
   4   1  20       10.85       10.94      2.36 o 
   5   1  20        0.14        4.01      3.21 o 
  -6   2  20       27.74       31.26      6.85 o 
  -5   2  20        0.01       -2.10      3.85 o 
  -4   2  20        0.93       -2.13      3.01 o 
  -3   2  20       16.15       21.77      4.65 o 
  -2   2  20        7.44        9.77      3.59 o 
  -1   2  20      144.37      156.43      6.12 o 
   0   2  20       52.97       55.22      3.90 o 
   1   2  20       32.06       40.17      3.58 o 
   2   2  20        3.02        3.38      2.27 o 
   3   2  20       30.63       29.57      3.89 o 
   4   2  20        3.05        3.10      2.08 o 
   5   2  20        0.00        2.84      4.52 o 
  -6   3  20       42.95       51.65      8.30 o 
  -5   3  20       38.40       24.03      6.08 o 
  -4   3  20        1.80        4.11      3.60 o 
  -3   3  20        6.92        7.17      4.45 o 
  -2   3  20       10.60        9.86      2.95 o 
  -1   3  20       82.98       84.79      5.62 o 
   0   3  20       12.62       14.05      2.63 o 
   1   3  20       21.69       16.95      2.77 o 
   2   3  20        0.98       -0.79      2.20 o 
   3   3  20        0.28       -1.92      1.92 o 
   4   3  20        0.82        0.59      2.28 o 
  -5   4  20        7.19        0.88      4.69 o 
  -4   4  20        8.40        8.90      2.47 o 
  -3   4  20       14.06       17.33      3.28 o 
  -2   4  20       37.02       35.90      3.94 o 
  -1   4  20       67.25       67.31      4.14 o 
   0   4  20       80.02       89.02      4.81 o 
   1   4  20       32.44       30.52      3.27 o 
   2   4  20        7.24        2.35      2.23 o 
   3   4  20        6.37        6.71      2.49 o 
  -4   5  20       14.52       17.19      4.37 o 
  -3   5  20        9.96       10.16      3.13 o 
  -2   5  20        0.04       -3.24      3.24 o 
  -1   5  20        8.66       11.58      3.18 o 
   0   5  20       40.54       47.93      3.93 o 
   1   5  20        2.66       -2.13      2.13 o 
   2   5  20        7.22       14.16      2.88 o 
   0   6  20       79.17       74.25      9.47 o 
   1   6  20        2.92        2.23      4.60 o 
  -3   0  21      109.93      115.74      8.87 o 
  -1   0  21      142.02      136.57     10.01 o 
   1   0  21      104.37      110.12      6.88 o 
   3   0  21        4.39        4.08      2.94 o 
  -3   1  21       23.88       31.71      5.25 o 
  -2   1  21      158.62      163.31      7.77 o 
  -1   1  21        0.76        8.05      3.15 o 
   0   1  21        0.08       -1.34      2.01 o 
   1   1  21        6.77        5.55      2.39 o 
   2   1  21        0.01       -3.19      3.19 o 
   3   1  21       20.39       19.36      2.66 o 
   4   1  21        2.95        3.24      3.51 o 
  -4   2  21       33.79       39.46      5.82 o 
  -3   2  21       36.91       36.24      5.34 o 
  -2   2  21       26.84       31.32      4.05 o 
  -1   2  21        1.35        1.78      2.16 o 
   0   2  21       71.59       80.70      5.13 o 
   1   2  21       32.12       33.84      3.41 o 
   2   2  21       44.34       38.33      3.72 o 
   3   2  21        3.98        3.12      2.47 o 
   4   2  21        2.83        7.24      5.11 o 
  -4   3  21        2.67       -0.32      3.33 o 
  -3   3  21       10.50        4.98      4.12 o 
  -2   3  21       33.01       30.00      3.83 o 
  -1   3  21       27.28       28.51      3.18 o 
   0   3  21        1.16       -1.15      4.17 o 
   1   3  21       11.27        9.56      2.69 o 
   2   3  21        0.78       -0.39      2.11 o 
   3   3  21        0.19       -3.21      3.21 o 
  -4   4  21        0.23       -1.08      3.35 o 
  -3   4  21       23.36       21.05      3.65 o 
  -2   4  21       12.91       12.99      3.84 o 
  -1   4  21       30.71       29.29      3.36 o 
   0   4  21       21.46       25.36      3.34 o 
   1   4  21        0.78       -2.23      2.23 o 
   2   4  21       10.67        7.91      3.35 o 
  -3   5  21        0.02       -0.79      3.99 o 
  -2   5  21        5.56        1.31      3.96 o 
  -1   5  21        3.42       -3.34      3.91 o 
   0   5  21        0.19       -0.39      2.81 o 
   1   5  21        0.04        5.21      4.90 o 
  -2   0  22      189.30      209.71     13.16 o 
   0   0  22       47.29       45.78      6.69 o 
   2   0  22       47.88       46.00      4.93 o 
  -3   1  22        5.29        2.48      3.47 o 
  -2   1  22        0.40        2.52      2.55 o 
  -1   1  22        1.29        3.80      2.92 o 
   0   1  22       19.26       18.97      3.02 o 
   1   1  22       41.43       48.92      4.06 o 
   2   1  22        0.02       -1.39      2.17 o 
   3   1  22        0.26       -1.48      2.75 o 
  -3   2  22       34.29       43.81      6.03 o 
  -2   2  22       68.65       70.74      7.44 o 
  -1   2  22        0.39       -1.97      2.20 o 
   0   2  22        7.27        3.69      2.58 o 
   1   2  22        3.38        0.61      2.35 o 
   2   2  22        6.76        6.63      3.21 o 
  -4   3  22        1.36       -0.69      3.60 o 
  -3   3  22       13.23       17.49      4.88 o 
  -2   3  22       49.10       52.26      4.81 o 
  -1   3  22       57.01       66.25      5.53 o 
   0   3  22        1.34       -1.40      2.16 o 
   1   3  22       78.08       76.63     11.96 o 
  -2   4  22       12.31       14.61      5.53 o 
  -1   4  22        0.00       -3.28      3.28 o 
   0   4  22        8.37        5.44      3.22 o 
  -1   0  23      139.19      148.12     11.15 o 
  -3   1  23       28.77       30.52      5.72 o 
  -2   1  23        4.89        7.98      3.14 o 
  -1   1  23        2.26        0.51      2.72 o 
   0   1  23       34.75       34.36      4.62 o 
   1   1  23       23.72       26.99      5.49 o 
  -3   2  23        4.97        2.89      3.88 o 
  -2   2  23        2.05        3.44      4.05 o 
  -1   2  23        2.43        3.42      2.96 o 
   0   2  23        0.08        1.70      2.95 o 
   1   2  23       13.87        8.69      4.55 o 
                                                 
